# Supplementary material for: Sequence-encoded and composition-dependent protein-RNA interactions control multiphasic condensate morphologies
Source: Nat Commun. 2021 Feb 8;12:872. doi: 10.1038/s41467-021-21089-4 (PMC7870978; doi:10.1038/s41467-021-21089-4)
Supplement: Supplementary file 7 — Source Data [file 41467_2021_21089_MOESM7_ESM.xlsx]

## Sheet: Cover
	Source Data file for:	Sequence-encoded and Composition-dependent Protein-RNA Interactions Control Multiphasic Condensate Morphologies
									Taranpreet Kaur, Muralikrishna Raju, Ibraheem Alshareedah, Richoo B. Davis, Davit A. Potoyan, Priya R. Banerjee

## Sheet: Fig 1b and S4(b)
	Fig 1b and S4(b)
	Partition Coefficient values of FUS-PLP for different RRP to PLP ratio
RRP to PLP ratio		0	1	2	3	4	5			RRP to PLP ratio	0	1	2	3	4	5
										Average	21.5675	54.154	62.9129	77.2613	88.5854	95.1953
		23.9227	41.5053	65.604	88.0359	83.682	82.3271			Standard Deviation	1.46749	7.45398	5.23691	13.8183	8.87139	9.10626
		22.1926	31.1269	65.2854	91.6533	79.8099	82.7144
		21.1706	30.8794	65.0131	103.996	82.4417	63.4523
		20.7742	40.7022	62.6746	101.978	88.1113	68.0722
		23.6168	39.8344	65.5923	96.2589	83.564	78.5606
		23.7131	55.9267	64.5813	110.114	86.0726	92.8178
		22.1467	43.129	67.2987	106.723	84.8271	92.3777
		21.8473	42.1875	63.7513	107.294	87.5681	86.6085
		20.9159	35.8204	63.2925	98.6858	76.7198	90.7405
		22.0724	40.4195	64.9971	96.198	78.098	82.0994
		22.435	49.0639	61.9648	85.6634	83.7512	70.5432
		23.8896	52.5995	64.2957	96.3689	89.9126	80.1651
		21.5366	54.8063	55.2026	92.7989	79.3227	82.6911
		22.572	52.2156	63.0908	99.6251	85.569	75.5566
		20.2939	46.3717	57.771	84.0089	89.4198	89.085
		19.8739	51.9387	62.5882	69.0164	95.4732	77.4733
		18.6922	49.4592	69.7408	82.8161	95.3454	75.3187
		20.7091	49.1396	69.3219	84.0634	95.6137	90.0086
		20.6384	50.2473	69.054	103.093	93.0052	83.2696
		18.7247	51.4282	63.6516	80.3245	94.3101	92.379
		19.0332	51.6949	66.5172	82.4012	100.489	88.6282
		19.7666	52.7489	64.2153	77.6634	102.444	98.1411
		20.0145	54.7616	66.0524	77.4691	102.717	99.5617
		19.4574	53.5447	70.5041	86.6537	91.6861	103.613
		19.9715	54.9592	68.3177	86.8131	94.7259	91.3778
		19.0102	53.1912	63.7434	80.6804	98.4579	88.7969
		18.5143	53.7642	68.5716	78.6871	100.386	88.7946
		20.9975	55.392	61.9764	85.2896	91.7944	85.8772
		19.3326	52.7316	63.8701	76.498	93.6783	89.8796
		22.4071	51.9961	65.603	82.9265	93.6555	96.2427
		21.892	56.9689	66.5496	77.7343	94.5028	96.6235
		21.5042	56.8716	67.6334	79.5045	91.5488	93.4619
		20.8845	61.3349	68.7129	79.1038	87.2557	94.2298
		21.8669	62.7765	69.4459	79.083	93.7349	95.6672
		19.4383	61.753	62.7577	72.3497	86.0219	92.593
		22.7415	61.2938	68.8509	75.2997	88.3277	90.4516
		22.954	56.5431	67.8425	73.4064	96.2424	94.0082
		22.3038	62.8834	67.7178	72.3934	95.5732	95.712
		22.1973	60.2784	67.5125	75.6302	96.6038	109.067
		22.8629	62.6732	65.3349	56.4442	95.9738	107.646
		22.1967	62.4366	69.6475	68.555	95.7452	109.202
		22.574	60.4331	71.5841	60.7836	99.7225	107.382
		22.0889	57.2418	66.7521	71.499	93.3591	108.051
		21.6545	55.172	70.0343	81.0996	99.2653	105.465
		19.7495	55.4125	70.1787	90.6504	95.8731	106.237
		22.4835	58.5538	68.1453	75.8312	91.4884	105.286
		22.7054	62.0487	69.1793	62.6376	99.1347	109.393
		21.3787	59.6275	66.193	68.508	100.815	108.87
		21.3107	55.8689	65.472	62.9348	73.9763	110.807
		22.3354	57.8762	66.5917	65.0211	72.928	107.408
		21.2042	56.7943	68.62	62.4633	74.034	106.727
		21.7895	59.5189	70.5527	66.4266	76.7025	105.745
		22.9967	62.364	71.128	74.2856	79.5122	107.855
		20.2972	59.9582	69.3964	70.6698	74.2752	108.187
		21.771	60.8796	67.2896	64.2043	75.1432	96.328
		23.0341	62.806	69.3927	69.3927	72.4146	101.72
		21.2572	60.9017	81.0296	81.0296	74.7819	107.676
		23.6158	58.1587	46.0064	46.0064	72.4579	106.524
		24.073	58.8004	51.0228	51.0228	77.3618	105.498
		23.0975	56.0994	49.441	49.441	72.8714	98.1061
		23.4034	58.0778	58.9914	58.9914	75.2403	105.177
		23.2821	60.081	62.5527	62.5527	75.791	101.192
			55.1497	59.2768	59.2768	66.2331	97.5294
			58.4254	61.7289	61.7289	76.757	102.472
			57.087	58.9932	58.9932	80.9511	98.8973
			55.8918	67.4308	67.4308	80.4212	101.356
			56.9815	65.2653	65.2653	79.8016	100.581
			52.8654	76.5089	76.5089	80.1802	95.7162
				72.566	72.566	78.0295	89.6256
				68.8869	68.8869	81.9905	95.0239
				52.3156	73.9384	90.0207	99.1568
				57.8534	75.6647	94.5027	102.394
				58.2172	76.5061	86.5846	101.203
				58.9379	73.7309	89.0338	105.352
				61.4599	73.5716	78.6516	83.9497
				60.6973	76.9421	76.962	85.7128
				60.741	73.3856	77.0177	84.4768
				60.4191	73.2316	78.3259	94.3143
				16.4867		83.2244	95.8482
				59.4494		84.9188	99.828
				64.3334		81.1149	95.0518
				59.9694		80.8528	101.009
				61.9154		78.5975	97.2208
				58.7488		82.6662	93.7305
				60.8992		84.6482	101.661
				60.2828		87.1722	98.0311
				58.3962		85.3527	96.0508
				64.2736		83.8415	88.9376
				64.3496		85.2305	100.236
				65.5626		82.1866	97.8996
				63.2697		86.3711	101.858
				61.5568		79.4263	99.3078
				62.1041		85.4676	100.726
				63.7483		86.8864	102.298
				62.5895		83.3033	101.063
				64.1739		79.2932	103.532
				64.0064		80.9799	100.17
				61.7353		86.5276	102.894
				63.7919		79.9138	101.506
				65.5903		78.9848	100.263
				63.3571		77.0798	98.4157
				62.451		77.6337	99.5645
				62.7147		87.8648	93.8476
				63.9315		83.007	95.6742
				62.559		83.3777	96.5709
				64.0675		82.1475	95.9091
				62.7804		86.9211	94.4918
				66.5091		87.3636	93.0125
				68.5805		87.9149	91.6282
				68.385		85.5301	93.2272
				66.5561		80.1195	91.8022
				64.0623		83.8835	89.129
				66.7428		86.7516	93.2656
				67.5695		82.0331	87.6216
				67.1685		78.746	84.4715
				66.1145		85.8017	87.0564
				64.8781		79.643	88.4652
				65.5715		85.6053	86.924
				64.7379		80.9585	92.4231
				66.6787		87.5937	97.1371
				64.9989		85.7567	98.95
				63.9943		82.22	96.5969
				63.5021		90.4575	91.4673
				64.3642		92.3856	88.9947
				63.7336		91.8756	90.4139
				65.6002		85.7982
				65.5311		91.353
				63.9328		88.4359
				64.6083		85.7338
				64.1999		92.6478
				64.088		92.5859
				64.8792		85.1267
				66.9229		87.9106
				66.4245		92.061
				64.8094		86.858
				64.7827		90.9169
				65.8291		95.3216
				67.1341		96.4417
				62.8738		93.6177
				66.4992		99.4515
				62.2993		86.666
				60.8933		95.0538
				61.8571		91.3472
				56.8226		93.0778
				54.158		98.5319
				55.1894		100.164
				56.5181		102.462
				58.2087		85.2951
				59.8849		94.6126
				59.8914		105.341
				58.2838		95.4753
				59.4674		99.8351
				59.2164		96.3375
				61.7177		97.1053
				60.7407		93.4912
				60.7295		98.9899
				56.4133		98.2792
				60.4294		95.9077
				59.3873		93.7298
				61.1132		99.114
				58.0541		102.62
				59.6045		101.376
				56.6856		101.25
				57.5662		102.968
				58.5268		99.5426
				59.1188		124.725
				61.8092		107.576
				60.0661		100.433
				56.4243		99.9511
				60.8503		101.701
				61.6885		96.9056
				57.74		101.644
				61.1971		93.2331
				63.3976		94.7413
				60.8761		95.9999
				61.4039		94.1467
				61.3598		97.9759
				62.1311		79.9188
				63.508
				58.2056
				62.7542
				59.9569
				59.4479
				59.9152
				58.4998
				61.2281
				59.3283
				61.575
				65.7029
				60.7538
				61.3567
				63.1242
				62.2725
				65.2533
				65.3263
				60.1891
				59.0043
				63.7365
				63.834
				60.9796
				63.2799
				59.4293
				62.4271
				60.9533
				59.9186
				56.1734
				59.597
				62.2379
				62.6848
				61.437
				60.8074
				61.8731
				63.4449
				63.4052
				63.2536
				62.0207
				62.769
				61.0246
				60.2761
				61.4681
				61.8765
				61.7353
				63.0373
				61.3236
				63.4135
				62.4217

## Sheet: Fig1c and S4(b)
																Sample- RRP to PLP ratio of 0																						Sample- RRP to PLP ratio of 1
														FRAP 1					FRAP 2					FRAP 3												FRAP 1					FRAP 2					FRAP 3
												Time [s]	Bleached droplet Intensity	Reference Droplet Intensity	Corrected Intensity		Time [s]	Bleached droplet	Reference Droplet	Corrected Intensity		Time [s]	Bleached droplet	Reference Droplet	Corrected Intensity		Frap no.	Tau-half (s)	Area of bleached Droplet (μm^2)	Radius of Bleached droplet (μm)	Diffusion Coefficient (μm^2/s)			Time [s]	Bleached droplet	Reference Droplet	Corrected Intensity		Time [s]	Bleached droplet	Reference Droplet	Corrected Intensity		Time [s]	Bleached droplet	Reference Droplet	Corrected Intensity		Time [s]
	Fig 1c and S4(b)											0	3156.21	3047.55	3156.2		0	3258.22	3167.77	3258.2		0	3334.19	3178.84	3334.2		Frap1	4.15187	13.71	2.08956	0.262908			0	2106.99	1964.95	2107		0	2013.24	2028.73	2013.2		0	1827.09	1849.08	1827.1		0
	Diffusion Coefficient values of FUS-PLP for different RRP to PLP ratio											1.379	3158.02	3045.2	3160.5		1.379	3243.56	3192.58	3218.4		1.379	3294.4	3160.94	3313.1		Frap2	5.596	13.71	2.08956	0.195061			0.8547	2102	1961.69	2105.5		0.8547	2003.54	2015.12	2017.1		0.8547	1831.06	1839.66	1840.4		0.8547
											Bleaching	9.96	2518.64	3051.86	2515.1		9.96	2434.29	3210.75	2401.7		8.338	2469.34	3197.32	2455.1		Frap3	6.82444	29.259	3.05256	0.341352		Bleaching	11.6549	1271.17	1937.44	1289.2		11.443	1178.46	2023.07	1181.8		11.6558	1121.59	1841.97	1125.9		11.0165
		RRP to PLP ratio										11.339	2617.37	3071.63	2596.8		11.339	2595.12	3204.85	2565.1		9.717	2584.9	3154.23	2605.1									12.5096	1314.67	1943.92	1328.9		12.2977	1223.99	2027.73	1224.6		12.5105	1140.5	1834.94	1149.3		11.8712
	Frap No.	0	1	2	3	4	5					12.718	2737.59	3067.82	2719.5		12.718	2686.41	3187.09	2670.1		11.096	2648	3193.02	2636.2									13.3642	1345.58	1937.6	1364.6		13.1524	1247.66	2017.52	1254.6		13.3652	1177.21	1851.39	1175.7		12.7259
	1	0.262908	0.143976	0.0236174	0.0253151	0.0163244	0.0637363					14.097	2788	3043.42	2791.8		14.097	2769.44	3168.5	2768.8		12.475	2727.77	3143.45	2758.5									14.2189	1384.07	1935.24	1405.3		14.0071	1268.31	2014.07	1277.5		14.2199	1183.87	1847.45	1184.9		13.5806
	2	0.195061	0.0985422	0.0319506	0.0148287	0.0361412	0.0735867					15.476	2873.64	3045.67	2875.4		15.476	2786.77	3185.22	2771.5		13.854	2794.9	3143.13	2826.7									15.0736	1414.82	1929.26	1441		14.8618	1318.05	2005.73	1333.2		15.0746	1217.98	1853.63	1215		14.4353
	3	0.341352	0.0992983	0.0312322	0.0353709	0.0141331	0.0468572					16.855	2911.46	3013.74	2944.1		16.855	2807.41	3179.35	2797.2		15.233	2850.72	3151.87	2875.1									15.9283	1436.86	1938.29	1456.6		15.7165	1327.1	2004.09	1343.4		15.9293	1231.74	1852.97	1229.2		15.29
	4		0.0898401	0.0281079	0.0455834	0.053711	0.078238					18.234	2909.6	3037.2	2919.5		18.234	2873.79	3174.21	2868		16.612	2883.48	3138.65	2920.4									16.783	1464.03	1924.22	1495		16.5712	1341.86	1998.35	1362.3		16.784	1247.68	1866.73	1235.9		16.1447
	5			0.0269554	0.0553155							19.613	2963.91	3028.22	2982.8		19.613	2883.65	3169.58	2882		17.991	2913.99	3158.66	2932.6									17.6377	1469.81	1925.63	1499.8		17.4259	1369.33	2001.92	1387.7		17.6386	1275.01	1869.47	1261.1		16.9994
	6			0.0487141								20.993	2949.68	3005.68	2990.8		20.993	2910.52	3160.1	2917.6		19.371	2899.8	3157.02	2919.8									18.4924	1509.11	1930.5	1536		18.2806	1387.29	2000.68	1406.7		18.4933	1292.65	1851.81	1290.7		17.854
	Average (μm^2/s)	0.26644	0.107914	0.0317629	0.0352827	0.0300774	0.0656046					22.372	2947.37	3017.77	2976.5		22.372	2922.11	3163.92	2925.7		20.75	2957.51	3142.73	2991.5									19.3471	1522.37	1919.84	1558.1		19.1352	1391.61	1995.48	1414.8		19.348	1298.87	1841.41	1304.3		18.7087
	StDeviation (μm^2/s)	0.0732096	0.0244215	0.00883719	0.0160089	0.0186072	0.0138837					23.751	3023.74	3036.76	3034.5		23.751	2922.48	3119.47	2967.7		22.129	2990.44	3132.97	3034.2									20.2018	1532.17	1909.76	1576.4		19.9899	1406.91	1978.86	1442.4		20.2027	1320.44	1829.36	1334.7		19.5634
												25.13	3023.6	3044.36	3026.8		25.13	2947.59	3127.3	2985.7		23.508	2997.03	3128.6	3045.2									21.0565	1539.85	1930.78	1567.1		20.8446	1419.68	1970.64	1461.5		21.0574	1343.72	1856.8	1338.1		20.4181
												26.509	3054.14	3047.84	3053.8		26.509	2950.41	3140.05	2976.5		24.887	2995.58	3212.73	2964									21.9112	1561.33	1919.12	1598.6		21.6993	1435.48	1967.34	1480.3		21.9121	1331.97	1857.14	1326.2		21.2728
												27.888	3022.31	3039.4	3030.4		27.888	2986.09	3147.16	3005.6		26.266	3020.02	3161.73	3036.4									22.7658	1566.95	1921.88	1602.1		22.554	1435.74	1973.63	1475.8		22.7668	1339.03	1815.45	1363.8		22.1275
												29.267	3067.09	3037.78	3077		29.267	3006.15	3124.51	3047.8		27.645	3012.28	3139.63	3049.9									23.6205	1578.09	1918.57	1616.2		23.4087	1457.45	1980.92	1492.6		23.6215	1351.44	1850.54	1350.4		22.9822
												30.646	3034.9	3034.96	3047.5		30.646	2983.8	3119.27	3030.2		29.025	3022.89	3140.43	3059.9									24.4752	1606.83	1922.69	1642.2		24.2634	1459.8	1969.67	1503.6		24.4762	1374.81	1840.53	1381.2		23.8369
												32.026	3071.3	3031.85	3087.2		32.026	2998.46	3119.71	3044.7		30.404	3058.85	3104.95	3131.6									25.3299	1604.02	1897.93	1660.7		25.1181	1481.08	1963.12	1530.6		25.3309	1384.05	1854.76	1379.8		24.6916
												33.405	3080.75	3057.94	3070.3		33.405	3010.11	3121.18	3055		31.783	3051.59	3135.56	3093.7									26.1846	1621.51	1904.02	1673.4		25.9728	1492.86	1962.44	1543.3		26.1856	1383.41	1863.43	1372.8		25.5463
												34.784	3068.87	3048.78	3067.6		34.784	3017.46	3101.31	3082.1		33.162	3061.41	3107.28	3131.9									27.0393	1611.11	1894.68	1670.9		26.8275	1494.2	1973.64	1535.9		27.0402	1407.45	1833.3	1419.6		26.401
												36.163	3028.16	3058.96	3016.9		36.163	3012.44	3108.67	3069.7		34.541	3058.19	3087.57	3148.6									27.894	1616.43	1916.92	1656.9		27.6822	1492.28	1966	1539.9		27.8949	1398.17	1826.84	1415.2		27.2556
												37.542	3096.18	3036.15	3107.8		37.542	3074.2	3098.19	3143.2		35.92	3079.84	3100.84	3157.3									28.7487	1638.74	1895.4	1698.9		28.5368	1502.09	1958.04	1556.3		28.7496	1411.79	1839.77	1418.9		28.1103
												38.921	3022.89	3029.12	3041.3		38.921	3048.43	3129.57	3085.6		37.299	3040.58	3079.45	3138.7									29.6034	1627.68	1925.68	1660.9		29.3915	1506.12	1959.69	1559.2		29.6043	1424.67	1856.58	1418.9		28.965
												40.3	3019.53	3042.68	3024.4		40.3	3012.33	3121.24	3057.2		38.678	3070.14	3076.28	3172.5									30.4581	1644.09	1909.12	1692.2		30.2462	1537.12	1963.96	1587.8		30.459	1424.07	1822.34	1445		29.8197
												41.679	3053.82	3056.12	3045.3		41.679	3000.65	3149.25	3018.3		40.058	3065.62	3071.67	3172.6									31.3128	1648.31	1899.96	1704.7		31.1009	1519.39	1951.58	1579.4		31.3137	1447.77	1833.09	1460.4		30.6744
												43.059	3051.8	3035.57	3063.8		43.059	3038.49	3137.3	3068		41.437	3066.21	3075.9	3168.8									32.1674	1663.01	1896.71	1722.8		31.9556	1547.97	1969.95	1594.2		32.1684	1426.89	1823.16	1447.2		31.5291
												44.438	3079.26	3036.24	3090.7		44.438	3029.59	3155.7	3041.2		42.816	3044.72	3049.86	3173.5									33.0221	1658.57	1907.09	1708.9		32.8103	1543.66	1948.96	1606.8		33.0231	1447.4	1838.69	1455.6		32.3838
												45.817	3058.37	3039.94	3066		45.817	3021.95	3122.93	3065.3		44.195	3056.36	3089.91	3144.3									33.8768	1676.95	1880.47	1752.3		33.665	1527.38	1942.08	1595.5		33.8778	1463.58	1858.28	1456.3		33.2385
												47.196	3031.98	3040.48	3039		47.196	3013.93	3110.07	3069.8		45.574	3047.71	3085.91	3139.5									34.7315	1675.4	1911.17	1722.5		34.5197	1556.74	1949.94	1619.6		34.7325	1460.52	1826.73	1478.4		34.0932
												48.575	3067	3033.91	3080.8		48.575	3020.93	3118.9	3068.3		46.953	3083.87	3101.12	3161.2									35.5862	1669.73	1889.39	1736.5		35.3744	1553.29	1964.74	1603.9		35.5872	1475.26	1827.44	1492.7		34.9479
												49.954	3085.59	3047.41	3085.7		49.954	3035.49	3089.65	3112.2		48.332	3079.23	3080.1	3177.9									36.4409	1689.45	1885.17	1760.9		36.2291	1561.41	1966.95	1610.4		36.4418	1477.02	1837.41	1486.4		35.8026
												51.333	3115.02	3043.94	3118.7		51.333	3046.96	3121.59	3092		49.711	3082.12	3091.22	3169.5									37.2956	1666.57	1876.19	1745.4		37.0838	1566.28	1941.88	1636.3		37.2965	1471.98	1814.01	1500.4		36.6572
												52.713	3083.43	3038.86	3092.3		52.713	3068.5	3077.74	3158.3		51.091	3102.75	3062.86	3220.2									38.1503	1693.81	1872.08	1777.8		37.9384	1555.97	1940.95	1626.3		38.1512	1492.47	1813.53	1521.7		37.5119
												54.092	3091.97	3013.25	3127.2		54.092	3062.53	3087.24	3142.4		52.47	3085.03	3064.74	3199.9									39.005	1704.69	1889.81	1772.5		38.7931	1562.86	1954.59	1622.1		39.0059	1480.12	1835.05	1491.4		38.3666
												55.471	3087.46	3011.89	3124		55.471	3067.49	3107.81	3126.7		53.849	3061.55	3063.86	3176.5									39.8597	1696.9	1876.22	1777.2		39.6478	1563.97	1927.69	1645.9		39.8606	1481.97	1801.37	1521.2		39.2213
												56.85	3058.25	3053.88	3051.9		56.85	3099.17	3101.9	3165		55.228	3076.29	3105.49	3148.9									40.7144	1704.15	1879.23	1781.9		40.5025	1589.57	1927.53	1673		40.7153	1495.23	1798.92	1536.9		40.076
												58.229	3091.71	3045.85	3093.4		58.229	3084.47	3107.04	3144.8		56.607	3052.67	3089.84	3140.6									41.569	1697.36	1898.75	1756.5		41.3572	1587.82	1910.05	1686.5		41.57	1501.15	1815.59	1528.8		40.9307
												59.608	3081.28	3003.31	3126.7		59.608	3099.49	3113.36	3153.7		57.986	3068.25	3093.73	3152.7									42.4237	1700.96	1885.41	1772.7		42.2119	1592.38	1930.49	1673.4		42.4247	1505.42	1805.97	1541.4		41.7854
												60.987	3094.5	2994.95	3148.9		60.987	3063.73	3135.08	3095.7		59.365	3076.46	3075.64	3179.7									43.2784	1715.16	1880.01	1792.6		43.0666	1593.67	1923.47	1680.9		43.2794	1507.92	1817.19	1534.4		42.6401
																	62.366	3061.9	3117.41	3111.4		60.744	3084.66	3076.64	3187.1									44.1331	1723.56	1883.82	1797.8		43.9213	1593.98	1921.3	1683.1		44.1341	1498.18	1794.91	1543.4		43.4948
																	63.746	3088.3	3118.94	3136.7		62.124	3081.77	3060.88	3200.5									44.9878	1712.1	1870.49	1798.6		44.776	1602.22	1919.62	1693.3		44.9888	1521.65	1801.83	1561.6		44.3495
																	65.125	3064.8	3084.53	3147.5		63.503	3060.95	3043.55	3197									45.8425	1714.46	1875.93	1795.8		45.6307	1606.53	1923.19	1694.7		45.8434	1519.58	1814.9	1548.2		45.2042
																	66.504	3083.08	3088.97	3161.7		64.882	3073.28	3062.24	3190.3									46.6972	1715.12	1870.97	1801.3		46.4854	1622	1940.38	1695.9		46.6981	1530.82	1827.87	1548.6		46.0588
																	67.883	3060.25	3073.14	3154.5		66.261	3093.11	3062.35	3210.8									47.5519	1711.34	1875.92	1792.6		47.34	1625.2	1924.67	1713.1		47.5528	1529.18	1797.77	1572.8		46.9135
																	69.262	3073.99	3067.64	3174.3		67.64	3090.4	3073.65	3196.2									48.4066	1708.55	1858.21	1806.7		48.1947	1623.13	1922.13	1713.1		48.4075	1521.31	1832.58	1535		47.7682
																	70.641	3054.65	3091.81	3129.7		69.019	3094.53	3076.87	3197.1									49.2613	1741.06	1868.35	1831.1		49.0494	1635.23	1917.27	1730.3		49.2622	1542.1	1799.69	1584.4		48.6229
																	72.02	3053.26	3056.55	3164.4		70.398	3124.43	3085.2	3219.3									50.116	1733.63	1879.23	1812.7		49.9041	1618.17	1926.37	1704.1		50.1169	1528.31	1807.78	1563.2		49.4776
																	73.399	3087.25	3076.64	3178.7		71.777	3128.25	3079.94	3228.7									50.9706	1730.37	1871.32	1817		50.7588	1624.61	1896.41	1738		50.9716	1536.64	1823.92	1557.8		50.3323
																	74.779	3076.76	3077.64	3166.9		73.157	3122.25	3067.21	3235.9									51.8253	1749.74	1872.88	1835.8		51.6135	1648.35	1901.77	1758.4		51.8263	1535.84	1799.03	1578.6		51.187
																	76.158	3069.64	3079.24	3157.9		74.536	3108.18	3060.83	3228									52.68	1736.02	1890.28	1804.6		52.4682	1630.31	1907.68	1733.8		52.681	1552.1	1787.6	1605.5		52.0417
																	77.537	3078.77	3069.74	3177.1		75.915	3131.43	3077.3	3234.8									53.5347	1745.3	1874.92	1829.1		53.3229	1647.48	1907.11	1752.5		53.5357	1537.28	1813.62	1567.3		52.8964
																	78.916	3078.89	3083.31	3163.2		77.294	3121.68	3061.96	3240.8									54.3894	1758.93	1889.43	1829.2		54.1776	1636.11	1909.55	1738.2		54.3904	1541.22	1802.79	1580.8		53.7511
																	80.295	3072.99	3057.36	3184		78.673	3133.15	3082.08	3231.5									55.2441	1744.6	1878.04	1825.3		55.0323	1656.16	1890.8	1777		55.245	1570.7	1801.35	1612.3		54.6058
																	81.674	3080.65	3105.81	3142.1		80.052	3116.02	3060	3237									56.0988	1742.16	1863.62	1836.9		55.887	1642.06	1901.07	1752.3		56.0997	1575.78	1802.96	1616.1		55.4604
																	83.053	3094.65	3103.32	3158.9														56.9535	1748.19	1869.34	1837.6		56.7416	1660.2	1885.2	1786.6		56.9544	1555.81	1810.49	1589		56.3151
																	84.432	3089.23	3101.66	3155.1														57.8082	1743.19	1857.65	1843.9		57.5963	1665.39	1888.51	1789		57.8091	1562.02	1805.15	1600		57.1698
																	85.812	3089.79	3103.24	3154														58.6629	1761.25	1853.18	1867.5		58.451	1680.23	1894.58	1799.2		58.6638	1578.57	1805.68	1616.5		58.0245
																	87.191	3059.74	3081.14	3145.8														59.5176	1750.79	1868.12	1841.5		59.3057	1672.09	1901.21	1784.2		59.5185	1567.77	1811.58	1600.2		58.8792
																	88.57	3094.67	3100.1	3162.2														60.3722	1773.53	1869.59	1864		60.1604	1662.92	1874.69	1799.6		60.3732	1562.77	1782.45	1621.2		59.7339
																	89.949	3095.41	3092.74	3170.5														61.2269	1771.26	1869.62	1861.6		61.0151	1676.33	1884.02	1805.1		61.2279	1574.51	1818.09	1601.3		60.5886
																	91.328	3083.25	3121.13	3129.3														62.0816	1739.39	1872.23	1825.5		61.8698	1666.23	1897.88	1781.1		62.0826	1556.55	1788.45	1609.3		61.4433
																	92.707	3093.33	3141.84	3118.9														62.9363	1755.44	1859.03	1855.5		62.7245	1679.95	1887.8	1805.4		62.9373	1564.56	1781.69	1623.7		62.298
																	94.086	3084.61	3128.68	3123.1														63.791	1772.13	1857.19	1875		63.5792	1689.29	1870.47	1832.2		63.792	1562.84	1778.91	1624.5		63.1527
																	95.465	3072.62	3102.72	3137														64.6457	1760.37	1858.73	1861		64.4339	1688.61	1874.48	1827.6		64.6466	1564.53	1804.17	1603.5		64.0074
																	96.845	3079.93	3070.29	3177.7														65.5004	1763.24	1841.9	1881		65.2886	1688.14	1884.48	1817.4		65.5013	1580.09	1770.01	1650.7		64.862
																	98.224	3058.73	3080.75	3145.1														66.3551	1785.42	1851.78	1894.5		66.1432	1706.22	1888.99	1832.4		66.356	1588.98	1792.99	1638.7		65.7167
																	99.603	3070.82	3095.75	3142.3														67.2098	1748.3	1825.43	1881.9		66.9979	1718.96	1894.84	1840.4		67.2107	1578.46	1775.7	1643.7		66.5714
																	100.982	3057.09	3054.9	3170														68.0645	1771.42	1826.17	1906		67.8526	1696.19	1876.68	1833.6		68.0654	1595.74	1793.88	1644.9		67.4261
																	102.361	3091.1	3031.79	3229.7														68.9192	1764.98	1822.63	1902.8		68.7073	1713.46	1892.58	1836.7		68.9201	1596.81	1773.53	1664.8		68.2808
																	103.74	3047.99	3045.01	3170.9														69.7738	1756.19	1835.01	1880.6		69.562	1701.47	1873.39	1842.5		69.7748	1608.57	1771.11	1679.4		69.1355
																	105.119	3087.61	3049.94	3206.9														70.6285	1771.47	1829.27	1902.9		70.4167	1708.74	1869.52	1854.3		70.6295	1601.78	1773.96	1669.6		69.9902
																	106.498	3066.99	3044.79	3190.9														71.4832	1767.42	1833.22	1894.4		71.2714	1706.04	1882.1	1838.9		71.4842	1606.39	1779.44	1669.3		70.8449
																	107.878	3093.32	3051.92	3210.7														72.3379	1772.95	1817.42	1916.9		72.1261	1726.42	1883.49	1859.6		72.3389	1605.2	1794.93	1653.6		71.6996
																	109.257	3077.74	3075.56	3170														73.1926	1765.09	1836.16	1888.9		72.9808	1710.37	1860.32	1865.2		73.1936	1614.42	1752.13	1703.8		72.5543
																	110.636	3100.9	3064.79	3205.1														74.0473	1768.29	1813.94	1915.5		73.8355	1718.27	1872.03	1862.1		74.0482	1624.52	1782.63	1685.1		73.409
																	112.015	3047.78	3056.79	3158.4														74.902	1755.85	1834.74	1880.5		74.6902	1712.98	1866.33	1862		74.9029	1618.8	1771.6	1689.6		74.2636
																	113.394	3087.07	3042.16	3214.5														75.7567	1780.31	1823.7	1918.2		75.5448	1706.03	1871.25	1849.6		75.7576	1613.38	1782.28	1673.9		75.1183
																	114.773	3062.59	3076.16	3153.8														76.6114	1769.63	1836.14	1893.8		76.3995	1718.2	1881.31	1852.8		76.6123	1613.72	1784.9	1671.8		75.973
																	116.152	3058.57	3044.66	3182.2														77.4661	1779.33	1827.74	1912.9		77.2542	1713.09	1869.41	1859.1		77.467	1623.46	1765.23	1700.6		76.8277
																	117.531	3075.66	3049.28	3195.2														78.3208	1783.3	1820.3	1925		78.1089	1731.92	1875.25	1873.7		78.3217	1644.33	1766.93	1720.8		77.6824
																	118.911	3054.05	3050.66	3171.3														79.1754	1788.99	1828.02	1923		78.9636	1724.78	1874.67	1866.5		79.1764	1630.28	1767.1	1705.9		78.5371
																	120.29	3052.78	3041.14	3179.9														80.0301	1788.89	1806.53	1945.8		79.8183	1739.4	1860.39	1896.8		80.0311	1638.85	1768.34	1713.7		79.3918
																	121.669	3099.15	3064.51	3203.6														80.8848	1798.33	1812.39	1949.7		80.673	1726.57	1878.06	1865.1		80.8858	1617.34	1739.46	1719.3		80.2465
																	123.048	3073.53	3029.01	3214.3														81.7395	1783.32	1814.9	1930.8		81.5277	1734.39	1880.15	1871.5		81.7405	1636.12	1766.93	1712.2		81.1012
																	124.427	3066.72	3065.1	3169.4														82.5942	1775.16	1824.49	1911.8		82.3824	1737.58	1879.87	1875.2		82.5952	1621.87	1748.93	1714.7		81.9559
																	125.806	3035.99	3037.75	3165.9														83.4489	1793.99	1815.52	1941.6		83.2371	1750.63	1860.7	1908.7		83.4498	1635.51	1760.49	1717.8		82.8106
																	127.185	3062.37	3003.23	3230.1														84.3036	1793.13	1821.07	1934.8		84.0918	1710.22	1868.27	1857.1		84.3045	1633.41	1760.69	1715.4		83.6652
																	128.565	3067.23	3041.19	3194.9														85.1583	1785.26	1819.75	1927.7		84.9464	1747.52	1853.88	1912.3		85.1592	1651.82	1766.28	1729.3		84.5199
																	129.944	3024.69	3054.41	3137														86.013	1801.7	1825.01	1939.9		85.8011	1727.58	1844.7	1899.9		86.0139	1621.42	1770.21	1693.7		85.3746
																	131.323	3047.56	3037.37	3178.4														86.8677	1799.01	1817.2	1945.3		86.6558	1729.37	1861.82	1884.4		86.8686	1646.19	1762.2	1727.3		86.2293
																	132.702	3026.27	3015.47	3179.1														87.7224	1801.48	1807.16	1958.8		87.5105	1736.7	1858.26	1896		87.7233	1654.97	1774.44	1724.6		87.084
																	134.081	3062.88	3015.27	3217.8														88.577	1801.55	1812.92	1952.6		88.3652	1753.09	1858.27	1913.9		88.578	1643.91	1779.65	1708.1		87.9387
																																		89.4317	1808.83	1823.58	1949.1		89.2199	1746.13	1863.73	1900.7		89.4327	1635.17	1786.08	1692.9		88.7934
																																		90.2864	1789.58	1810.03	1942.7		90.0746	1739.33	1849.88	1907.5		90.2874	1642.04	1774.46	1711.1		89.6481
																																		91.1411	1802.47	1809.47	1957.3		90.9293	1746.56	1874.25	1890.5		91.1421	1634.68	1768.65	1709		90.5028
																																		91.9958	1818.86	1819.24	1964.5		91.784	1755.38	1847.11	1928		91.9968	1651.69	1763.08	1732.3		91.3575
																																		92.8505	1825.95	1824.31	1966.7		92.6387	1765.65	1835.46	1951.6		92.8514	1653.29	1770.13	1727		92.2122
																																		93.7052	1796.69	1832.44	1926.6		93.4934	1744.32	1849.97	1912.9		93.7061	1658.7	1760.59	1742.1		93.0668
																																		94.5599	1819.47	1823.89	1960.2		94.348	1752.66	1841.29	1931.1		94.5608	1647.99	1806.99	1686.4		93.9215
																																		95.4146	1821.7	1829.92	1956.1		95.2027	1765.5	1844.11	1942.2		95.4155	1654.92	1777.18	1721.9		94.7762
																																		96.2693	1819.21	1804	1981.5		96.0574	1767.6	1833.08	1956.3		96.2702	1668.66	1757.85	1755.3		95.6309
																																		97.124	1817.66	1819.01	1963.5		96.9121	1766.82	1844.42	1943.4		97.1249	1672.03	1774.46	1742.3		96.4856
																																		97.9786	1813.14	1806.6	1972.1		97.7668	1752.62	1847.31	1924.7		97.9796	1672.37	1783.88	1733.5		97.3403
																																		98.8333	1835.35	1800.33	2003.2		98.6215	1764.66	1843.14	1942.3		98.8343	1651.78	1794.81	1701.7		98.195
																																		99.688	1821.87	1806.9	1981.2		99.4762	1760.82	1858.29	1922.3		99.689	1670.97	1764.26	1751.3		99.0497
																																		100.543	1815.19	1822.99	1956.5		100.331	1760.59	1843.16	1937.8		100.544	1666.85	1769.96	1741.4		99.9044
																																		101.397	1817.23	1808.98	1973.9		101.186	1763.72	1852.16	1931.9		101.398	1660.5	1761.42	1743.1		100.759
																																		102.252	1796.84	1785.08	1977.9		102.04	1767.47	1851.54	1936.6		102.253	1672.19	1791.84	1725.6		101.614
																																		103.107	1801.99	1780.93	1988.2		102.895	1758.12	1854.92	1922.9		103.108	1661.64	1770.84	1735.1		102.468
																																		103.962	1813.95	1808.18	1971.2		103.75	1763.19	1840.88	1943.1		103.962	1671.97	1767.44	1749.2		103.323
																																		104.816	1816.03	1800.64	1981.7		104.604	1768.21	1844.18	1945.2		104.817	1674.39	1768.93	1750.3		104.178
																																		105.671	1825.63	1803.21	1989.4		105.459	1765.57	1832.91	1954.2		105.672	1662.74	1766.69	1740.3		105.032
																																		106.526	1818.29	1786.89	1999.5		106.314	1780.85	1825.57	1979		106.526	1661.84	1778.8	1727.5		105.887
																																		107.38	1816.34	1790.52	1993.3		107.168	1758.57	1821.15	1959		107.381	1672.58	1776.17	1741.2		106.742
																																		108.235	1812.93	1790.55	1989.5		108.023	1760.75	1834.47	1947.2		108.236	1685.72	1756.11	1775		107.597
																																		109.09	1819.17	1803.27	1982.3		108.878	1763.52	1833.9	1950.9		109.091	1673.24	1781.4	1736.8		108.451
																																		109.944	1828.02	1793.99	2002.2		109.733	1784.65	1832.48	1975.8		109.945	1684.32	1762.15	1767.4		109.306
																																		110.799	1829.06	1822.92	1971.6		110.587	1763.77	1834.5	1950.5		110.8	1663.9	1760.53	1747.6		110.161
																																		111.654	1820.76	1796.54	1991.4		111.442	1778.97	1833.64	1968.2		111.655	1688.74	1784.59	1749.8		111.015
																																		112.508	1817.62	1791.28	1993.8		112.297	1775.2	1823.01	1975.5		112.509	1686.86	1780.56	1751.8		111.87
																																		113.363	1821.1	1804.08	1983.5		113.151	1786.07	1830	1980		113.364	1698.17	1754.75	1789.5		112.725
																																		114.218	1826.42	1794.07	2000.4		114.006	1790.24	1818.95	1996.7		114.219	1686.75	1796.64	1736		113.579
																																		115.073	1835.74	1806.28	1997		114.861	1777.7	1821.92	1979.5		115.073	1696.19	1746.74	1795.6		114.434
																																		115.927	1820.99	1790.6	1998.3		115.715	1792.24	1852.79	1962.4		115.928	1687.92	1752.44	1781		115.289
																																		116.782	1828.01	1789.12	2007.7		116.57	1782.81	1818.54	1988.9		116.783	1676.54	1751.94	1769.5		116.144
																																		117.636	1834.39	1824.52	1975.6		117.425	1783.51	1839.89	1966.6		117.638	1681.23	1760.02	1766.3		116.998
																																		118.491	1832.21	1788.47	2013		118.279	1795.28	1835	1984.8		118.492	1686.08	1777.47	1754		117.853
																																		119.346	1836.97	1793.01	2013.1		119.134	1782.07	1819.12	1987.4		119.347	1677.52	1776.8	1745.8		118.708
																																		120.201	1829.7	1779.66	2020.2		119.989	1792.91	1818.5	2000.2		120.202	1690.91	1746.9	1789.8		119.562
																																		121.055	1823.29	1810.43	1978.9		120.844	1785.14	1829.02	1980.1		121.056	1699.73	1763.4	1782.3		120.417
																																		121.91	1833.01	1805.15	1995.3		121.698	1797.06	1830.88	1991.3		121.911	1704.28	1756.66	1793.9		121.272
																																		122.765	1819.51	1783.83	2004.2		122.553	1796.36	1828.71	1992.8		122.766	1691.11	1734.25	1803.1		122.126
																																		123.619	1811.06	1788.82	1989.4		123.407	1801.59	1843.38	1982.7		123.62	1681.49	1748.62	1778.1		122.981
																																		124.474	1831.81	1790.37	2010.4		124.262	1791.17	1835.01	1980.3		124.475	1712.85	1737.8	1822.5		123.836
																																		125.329	1808.86	1795.07	1980		125.117	1791.59	1836.66	1978.9		125.33	1706.69	1755.79	1797.4		124.69
																																		126.183	1835.04	1786.53	2018.3		125.972	1784.47	1831.94	1976.2		126.184	1691.94	1768.46	1769.1		125.545
																																		127.038	1833.7	1782.68	2021.2		126.826	1803.99	1819.55	2011.4		127.039	1695.44	1748.3	1793.2		126.4
																																		127.893	1828.71	1802.21	1993.8		127.681	1801.02	1844.29	1981.1		127.894	1690.49	1769.27	1766.8		127.254
																																		128.748	1826.52	1798.18	1995.9		128.536	1786.62	1828.67	1982.1		128.749	1704.34	1755.15	1795.6		128.109
																																		129.602	1823.61	1784.1	2008.5		129.39	1797.05	1837.43	1984.1		129.603	1695.23	1752.45	1788.7		128.964
																																		130.457	1839.26	1786.91	2022.5		130.245	1803.01	1814.69	2015.7		130.458	1707.7	1745.12	1809.4		129.819
																																		131.312	1833.54	1798.57	2003.1		131.1	1795.18	1830.72	1989.3		131.312	1696.99	1744.88	1798.3		130.673
																																		132.166	1835.8	1786.68	2019		131.954	1796.09	1818.93	2003.3		132.167	1712.41	1747.51	1811.9		131.528
																																		133.021	1826.97	1777.69	2019.4		132.809	1792.35	1811.98	2006.7		133.022	1689.34	1760.69	1774.2		132.383
																																		133.876	1850.39	1789.79	2031.5		133.664	1780.94	1810.61	1995.5		133.877	1700.7	1723.99	1824.1		133.237
																																		134.73	1851.38	1772.01	2053		134.518	1799.05	1818.63	2006.9		134.731	1692.87	1736.55	1802.6		134.092
																																		135.585	1845.64	1794.76	2020.7		135.373	1802.1	1791.49	2040.7		135.586	1691.52	1749.27	1788		134.947
																																		136.44	1851.37	1790.24	2032		136.228	1789.78	1800.8	2016.3		136.441	1687.71	1743.6	1789.8		135.801
																																		137.294	1847.24	1794.75	2022.4		137.083	1775.42	1801.59	1999.3		137.295	1693.63	1744.2	1795.5		136.656
																																		138.149	1858.4	1775.91	2056.2		137.937	1784.19	1805.86	2004.4		138.15	1695.59	1751.61	1789.9		137.511
																																		139.004	1847.09	1788.98	2028.8		138.792	1791.87	1786.02	2035.4		139.005	1713.36	1750.66	1809.7		138.365
																																		139.858	1852.32	1789.2	2034.3		139.647	1806.12	1797.69	2038.2		139.859	1720.72	1765.94	1801.7		139.22
																																		140.713	1841.94	1775.68	2038.3		140.501	1803.53	1800.9	2031.7		140.714	1713.84	1774.31	1786.1		140.075
																																		141.568	1863.16	1815.99	2016		141.356	1805.43	1802.28	2032.3		141.569	1717.56	1750.99	1813.8		140.929
																																		142.423	1838.54	1801.32	2005.6		142.211	1778.09	1797.92	2006.3		142.423	1701.56	1765.28	1782.3		141.784
																																		143.277	1836.7	1775.54	2032.6		143.065	1795.24	1810.02	2012.2		143.278	1697.86	1756.13	1787.7		142.639
																																		144.132	1873.67	1786.27	2061.1		143.92	1785.6	1806.54	2005.2		144.133	1721.58	1751.25	1817.8		143.494
																																		144.987	1861.29	1758.09	2080.3		144.775	1793.82	1790.97	2032		144.988	1719.15	1768.08	1797.9		144.348
																																		145.841	1858.55	1793.98	2035.7		145.63	1797.72	1780.42	2048.4		145.842	1713.88	1766.33	1794.2		145.203
																																		146.696	1863.8	1797.99	2036.9		146.484	1813.68	1792.49	2052.7		146.697	1731.42	1769.67	1809.1		146.058
																																		147.551	1842.1	1792.71	2019.1		147.339	1803.26	1783.24	2051.5		147.552	1712.87	1747.17	1812.8		146.912
																																		148.405	1862.79	1791.84	2042.8		148.194	1793.87	1797.71	2024.4		148.406	1708.68	1737.15	1818.8		147.767
																																		149.26	1850.12	1766.26	2058.2		149.048	1794.81	1803.26	2019.2		149.261	1715.47	1757.06	1805.3		148.622
																																		150.115	1849.52	1751.7	2074.7		149.903	1777.2	1814.59	1986.9		150.116	1726.96	1757.1	1817.4		149.476
																																		150.97	1829.57	1766.64	2034.9		150.758	1775.56	1788.25	2014.3		150.97	1707.19	1752.72	1801.1		150.331
																																		151.824	1841.51	1770.96	2043.2		151.612	1789.76	1808.66	2007.5		151.825	1733.34	1744.07	1837.7		151.186
																																		152.679	1852.94	1773.12	2053.4		152.467	1798.09	1798.58	2028.2		152.68	1726.88	1748.03	1826.7		152.041
																																		153.534	1840.55	1760.95	2053.8		153.322	1794.68	1802.55	2019.9		153.535	1740.94	1743.65	1846.2		152.895
																																		154.388	1832.22	1742.42	2066.2		154.176	1814.53	1794.95	2050.9		154.389	1708.86	1771.2	1784		153.75
																																		155.243	1871.28	1745.41	2106.6		155.031	1807.87	1789.09	2050		155.244	1721.71	1752.48	1816.6		154.605
																																		156.098	1839.42	1777.04	2033.9		155.886	1805.35	1793.13	2042.6		156.099	1712.94	1755.36	1804.4		155.459
																																		156.952	1836.93	1784.71	2022.4		156.74	1794.84	1796.63	2026.7		156.953	1706.65	1740.66	1812.9		156.314
																																		157.807	1852.62	1790.14	2033.5		157.595	1810.62	1773.86	2070.8		157.808	1702.51	1733.44	1816.1		157.169
																																		158.662	1850.2	1786.37	2035.2		158.45	1800.28	1779.3	2052.6		158.663	1687.12	1757.77	1774.8		158.023
																																		159.516	1852.14	1760.56	2067.2		159.305	1804.72	1785.36	2050.7		159.517	1715.06	1743.02	1819.4		158.878
																																		160.371	1852.5	1767.81	2059.1		160.159	1808.4	1797.72	2040.8		160.372	1709.42	1758.78	1797.2		159.733
																																		161.226	1846.25	1760.11	2061.1		161.014	1817.25	1779.23	2072.1		161.227	1711.79	1744.57	1814.3		160.587
																																		162.081	1859.21	1778.97	2053.6		161.869	1802.95	1786.19	2047.8		162.081	1714.39	1755.72	1805.6		161.442
																																		162.935	1866.42	1775.36	2065.7		162.723	1811.87	1786.29	2057.8		162.936	1714.73	1758.25	1803.3		162.297
																																		163.79	1866.28	1750.81	2094.5		163.578	1796.47	1784.44	2042.4		163.791	1712.93	1760.17	1799.5		163.151
																																		164.644	1861.37	1768.45	2068.2		164.433	1803.85	1790.47	2043.9		164.645	1733.4	1751.69	1829.8		164.006
																																		165.499	1869.48	1777.81	2066.3		165.287	1781.43	1790.25	2018.7		165.5	1716.12	1757.16	1805.9		164.861
																																		166.354	1864.37	1775.1	2063.8		166.142	1800.3	1808.41	2019.6		166.355	1722.2	1746.06	1823.8		165.716
																																		167.209	1849.97	1772.08	2051.3		166.997	1790.66	1790.32	2029.1		167.21	1714.62	1753.01	1808.6		166.57
																																		168.063	1857.94	1775.81	2055.8		167.851	1802.13	1802.83	2027.9		168.064	1711.77	1724.55	1835.4		167.425
																																		168.918	1856.89	1770.24	2061.1		168.706	1811.02	1784.78	2058.5		168.919	1713.32	1761.75	1798.3		168.28
																																		169.773	1852.15	1780.51	2044		169.561	1795.75	1783.67	2042.5		169.774	1710.9	1754.84	1802.8		169.134
																																		170.627	1849.32	1768.69	2054.5		170.416	1804.77	1814.59	2017.8		170.628	1730.35	1755.54	1822.6		169.989
																																							171.27	1805.69	1793.46	2042.6		171.483	1737.23	1750.69	1834.9		170.844
																																							172.125	1810.61	1790.53	2051.5		172.338	1737.81	1743.16	1843.4		171.698
																																							172.98	1815.75	1797.52	2049.3		173.192	1736.62	1750.04	1834.9		172.553
																																							173.834	1798.07	1783.87	2044.9		174.047	1741.67	1742.87	1847.8		173.408
																																							174.689	1821.2	1786.43	2068.2		174.902	1734.45	1725.71	1858.4		174.262
																																							175.544	1830.45	1794.04	2069.9		175.756	1731.45	1747.3	1832.3		175.117
																																												176.611	1725.47	1747.14	1826.2		175.972
																																												177.466	1740.34	1740.1	1849.3		176.827
																																																	177.681
																																																	178.536
																																																	179.391
																																																	180.245
																																																	181.1
																																																	181.955
																																																	182.809
																																																	183.664
																																																	184.519
																																																	185.374
																																																	186.228
																																																	187.083
																																																	187.938
																																																	188.792
																																																	189.647
																																																	190.502
																																																	191.356
																																																	192.211
																																																	193.066
																																																	193.92
																																																	194.775
																																																	195.63
																																																	196.484
																																																	197.339
																																																	198.194
																																																	199.048
																																																	199.903
[truncated: 108 more columns]

## Sheet: Fig 1k
	Fig 1k
	Partition Coefficient values of EWS-PLP for different RNA-to-RRP ratio												Partition Coefficient values of FUS-PLP for different RNA-to-RRP ratio												Partition Coefficient values of BRG1-LCD for different RNA-to-RRP ratio
	RNA to RRP ratio	0.2	0.5	2.5								RNA to RRP ratio		0.2	0.5	2.5								RNA to RRP ratio		0.2	0.5	2.5
		35.2236	3.90362	2.93119																						47.4169	2.35042	7.57828
		46.6355	4.12998	3.23319			P-values between different sets of ratios							25.5842	3.79	2.50449		P-values between different sets of ratios								45.7834	2.51552	5.63394		P-values between different sets of ratios
		49.7058	3.82904	3.74944			Ratio sets	P-values						13.4289	2.5969	2.21346		Ratio sets	P-values							37.3847	2.72395	7.12261		Ratio sets	P-values
		42.0437	4.84919	2.59843			0.2 & 0.5	4.70554e-103						27.3065	4.22312	2.881		0.2 & 0.5	4.5021e-33							47.2711	2.21924	8.67591		0.2 & 0.5	1.67214e-40
		32.9027	4.04089	2.35092			0.5 &2.5	2.01974e-90						11.878	3.18847	1.80773		0.5&2.5	0.390468							44.9225	1.9882	7.15976		0.5 & 2.5	0.0004534
		37.0139	3.48786	2.61059										13.4587	2.71897	2.22804										40.4619	2.88603	4.44117
		37.0006	3.49286	2.57783										9.98237	7.89227	1.46311										38.0263	2.77493	7.18354
		37.0006	4.33773	3.14577										15.8214	7.34907	4.8646										79.686	2.8724	6.70315
		34.3594	4.19215	2.71876										13.4295	4.32149	4.8646										108.117	1.74389	11.1428
		28.4046	4.11041	3.53558										17.4129	3.54708	2.6457										110.564	2.91285	6.60976
		63.4923	4.13501	2.89471										14.464	2.23874	1.92154										75.4052	3.1217	8.97958
		35.1222	4.41145	2.72309										13.0668	5.76514	1.54083										64.691	4.27037	7.73729
		31.4022	3.90993	3.20012										32.9224	2.78072	2.05137										103.667	3.57434	7.09897
		44.4071	4.0854	1.14939										9.8705	1.57265	1.69403										103.145	4.30894	7.05398
		35.89	4.20665	1.07173										22.978	1.77204	2.12576										89.8065	3.02484	8.14674
		38.0911	3.76166	1.17097										12.5763	1.35893	1.80153										69.9264	3.86712	5.8621
		61.1035	3.44546	1.71512										16.27	4.1806	1.91709										62.2441	4.81632	4.06067
		45.8116	3.62978	0.949085										12.7427	1.52189	1.73157										61.6115	5.79649	4.79968
		51.6349	3.86816	1.38562										22.2347	1.68689	2.3171										69.3413	3.78146	4.32943
		57.6993	3.31567	1.32807										18.2234	0.757415	1.64122										79.1822	3.26272	6.06895
		39.1267	3.77835	1.23889										18.4202	1.21612	2.1878										80.6253	3.80598	4.40136
		42.0318	3.69769	1.1313										10.4443	0.973059	1.92414										82.218	2.69537	3.77827
		43.2383	3.78981	1.13137										24.4274	0.902944	2.36771										68.2177	3.03491	6.74053
		48.9033	3.94934	1.01018										12.1408	1.17165	1.29295										56.6572	3.93965	4.27901
		32.975	3.60857	1.45006										13.3656	0.818453	1.95455										54.0729	3.72076	6.97814
		37.7649	3.38814	1.57331										14.8009	1.10679	1.4584										54.4774	2.67538	6.61012
		47.012	3.82346	1.64647										16.0694	1.25792	2.61117										58.856	2.28596	4.28006
		66.7492	3.63791	1.51309										11.8253	1.23844	1.5349										72.4614	5.28791	5.78755
		36.3572	4.00849	1.72928										11.7614	1.9033	1.77402										59.2682	3.21053	3.44417
		35.652	3.81124	1.47945										13.918	1.25951	1.9658										42.7868	2.41629	4.57321
		38.9177	3.67138	1.53087										20.405	1.09594	1.78882										59.7333	3.3698	2.46573
		46.4331	3.76228	1.84998										11.5727	2.16941	2.16164										51.9986	3.41515	5.78542
		27.593	2.62555	1.69391										12.2705	1.07166	1.68361										60.6169	3.13458	3.19433
		42.6636	2.76768	1.57693										11.3888	0.976807	1.81548										50.4143	2.74941	2.51864
		38.9049	2.98251	5.03274										15.0114	1.18917	1.73134										57.3394	3.21377	5.678
		35.6448	2.92913	1.80823										13.1985	1.35928	2.24792										48.1559	3.454	4.06461
		36.8122	2.56267	2.03477										11.5872	1.27415	2.08915										50.4566	2.9349	5.24226
		41.2598	3.0563	2.30186										14.0084	2.36268	1.96994										53.2922	2.54877	4.93617
		32.4241	2.81885	2.0364										13.3044	1.0006	2.47143										44.2043	2.79787	5.97973
		38.8343	3.19841	1.48022										14.2817	1.40125	1.98718										50.1592	4.25078	6.11269
		24.5497	2.95291	1.4445										13.953	1.28195	1.82501										39.1692	4.25304	4.05097
		22.5794	3.07102	1.7135										10.7329	1.33003	2.06733										52.1345	4.04023	4.00118
		34.9159	2.99388	1.77785										25.4241	1.67972	2.03114										66.561	3.88271	4.39629
		24.3112	2.66234	1.93155										10.3952	1.2294	1.48608										70.2799	4.48177	3.43975
		25.2866	2.60163	1.58067										20.5716	1.1837	1.89098										64.6217	6.62402	3.92943
		55.055	3.23284	1.30038										12.3488	1.05991	2.01808										48.192	5.65238	4.26017
		35.2032	2.72993	1.45014										9.21846	1.0379	2.22682										46.7084	4.51917	4.12764
		30.0831	3.15871	1.38489										9.85109	1.91293	1.97698										39.1581	3.28213	3.43402
		43.1686	2.941	1.76319										10.0766	1.39762	1.73145										54.0435	2.6782	3.56331
		34.9123	2.9946	2.20868										12.8584	1.74167	2.1816										55.8204	3.69866	2.32139
		37.8786	2.9287	1.62408										12.0596	1.47254	2.51927										47.4483	3.12667	2.83708
		44.7206	2.7185	1.75701										17.3552	1.4859	2.35319										55.5889	4.81985	3.52655
		41.2585	3.8909	1.4691										16.7077	1.79824	1.60873										51.8644	2.98134	2.97776
		38.9282	3.84885	2.29378										27.8302	1.29262	2.78548										47.2161	2.93805	3.04
		35.1675	3.90024	1.93429										11.2318	1.49616	8.88193										52.6713	2.87274	2.52248
		31.2143	3.61675	1.66221										10.866	1.65893											47.6368	3.36926	3.55
		33.0013	3.82931	1.6041										14.1409	1.66822											51.3123	3.98371	3.89504
		36.7514	3.83889	1.34118										7.8996	1.52969											35.6257	2.89263	5.20458
		31.7747	3.40773	1.87232										11.8256	2.17187											48.1399	4.0284	3.13822
		26.9751	3.84295	1.63398										12.2973												49.4264	4.08642	2.87029
		26.8444	4.15923	2.06538										13.8005												38.0539	2.57681	3.57506
		28.574	4.58451	1.96414										17.3267												35.3952	4.85599	4.33409
		39.6008	3.69839	2.01421										13.878												44.0344	5.19498	4.27631
		41.0638	3.75443	2.39975										11.93												44.7002	4.19645	5.05835
		40.7905	4.39402	2.36516										21.8802												48.4636	4.39241	5.02125
		43.746	4.08941	1.8916										10.1662												44.9237	4.29321	6.15337
		34.1897	4.22931	2.55416										14.4927												43.1088	3.89805	5.12806
		29.7651	3.9838	1.72055										16.6954												43.4125	3.08264	4.81536
		44.7206	4.26939	1.8301										10.6147												48.3004	4.93388	3.9784
		37.1715	3.8437	3.94947																						43.8351	3.50291	7.4184
		36.2021	3.91065	2.26263																						41.9579	4.85183	4.63316
		28.3329	3.79191	2.03297																						41.9732	4.35286	4.25182
		33.1782	3.83603	1.83766																						33.5514	6.72186	3.94641
		29.5918	4.38631	1.78145																						43.3585	4.43165	3.54031
		36.5561	4.14421	2.16471																						39.9139	6.30568	4.62744
		39.6386	4.14492	1.67092																						35.4121	4.75646
		37.3708	3.60387	2.01216																						41.4537	5.22454
		39.1886	3.51816	1.8726																						38.0048	4.79581
		33.1495	3.82999	1.67666																						36.0554	3.01535
		25.417	4.00765	1.96671																							4.33723
		33.1297	4.03515	1.94827																							3.52337
		37.2477	3.70052	1.82544																							4.67491
		40.6468	3.86636	2.12916																							1.63532
		38.6374	3.75205	3.54842																							6.39973
		32.6125	3.59511	1.82654																							4.6564
		37.2555	3.40444	1.64014																							5.06625
		34.3041	3.69975	2.0221																							5.02701
		43.5896	3.71282	1.59889																							4.38179
		38.3182	3.5871	3.10958																							4.65735
		39.0141	3.34653	1.73192																							5.7966
		35.6065	3.63326	1.60006																							7.16046
		37.2089	3.9354	1.9085																							3.13103
		48.0312	3.60576	1.72479																							4.7878
		40.2897	3.56349	1.62326																							6.146
		40.8348	3.48352	1.91279																							7.26949
		38.846	3.82245	1.85093																							4.83552
		36.1188	3.57799	1.78437																							5.04519
		39.6826	3.84969	1.85696																							5.3173
		36.7849	4.11714	1.67857																							4.23571
		41.9616	3.92536	1.7478																							4.77822
		37.1869	3.69833	2.03416																							4.91752
		51.5764	3.44193	1.84009																							4.11575
		48.7482	3.61891	1.8522																							5.89044
		39.1516	3.77084	1.81879																							4.81106
		41.4028	3.49231	1.64868																							5.05539
		62.3946	3.62986	1.80189																							4.29176
		47.9541	3.52526	1.62986																							4.87539
		35.4474	3.47407	2.61237																							6.19827
		32.0338	3.61578	1.85801																							6.22997
		33.5775	3.50871	1.93582																							5.81566
		38.003	3.36634	1.57324																							3.60395
		31.7416	3.51529	2.26421																							4.23527
		31.6151	3.74635	2.17078																							5.22495
		37.7	3.58031	1.707																							4.70156
		30.9496	3.72626	1.82183																							4.42701
		34.4629	2.95594	1.74982																							5.59207
		33.3028	3.14314	1.75067																							7.35584
		35.2392	3.56108	1.82476																							6.30109
		41.0724	3.17209	1.25116																							4.93066
		37.0989	3.24499	1.21567																							5.02112
		41.0651	3.11631	1.43118																							4.58059
		31.4793	3.09524	1.2229																							3.67419
		31.6747	3.02692	1.09863																							3.91533
		42.2508	3.7109	1.61025																							3.99562
		40.0201	3.68179	1.49889																							3.54538
		33.6608	3.68179	1.41392																							4.95011
		33.7527	3.36506	1.36195																							5.01082
		33.0566	3.01955	1.36263																							4.4626
		36.1728	3.20116	1.44967																							3.59648
		31.7042	3.24206	1.61932																							3.52529
		49.112	3.92378	1.47293																							3.24683
		40.2326	3.96294	2.12119																							5.38666
		49.3842	3.71267	2.04201																							4.45497
		38.5099	4.23718	2.55985																							4.40931
		43.7345	4.01904	2.6966																							5.07633
		33.8449	3.8727	2.43513																							3.66756
		29.489	3.88106	2.21414																							4.71732
		45.8154	4.51854	2.46842																							3.9256
		47.7216	3.81536	2.55853																							4.69633
		41.0313	4.03553	1.55744																							4.01372
		30.4571	4.24084	1.50294																							4.6346
		35.3169	4.84788	1.59122																							4.57304
		33.1623	3.67722	1.52941																							3.92745
		34.3889	4.08921	1.50818																							3.45414
		30.1054	4.20108	1.87263																							4.62015
		25.7504	4.14806	1.40871																							3.70793
		32.0962	4.11399	1.43693																							3.00977
		32.2085	4.17007	1.72248																							4.42611
		46.1784	4.27392	1.78215																							4.26101
		50.1004	4.41206	1.81276																							4.66554
		36.6754	3.96218	1.54806																							6.78728
		42.8641	4.29767	1.66928																							4.6548
		25.7135	4.03773	1.87667																							4.43307
		58.3246	3.89657	1.55329																							4.61768
			3.89613	2.18495																							4.58815
			2.7323	1.92763																							4.738
			3.10153	1.92927																							3.7509
			2.72375	1.65796
			2.65259	1.83538
			2.71952	1.6687
			2.9614	1.85121
			2.81074	1.82151
			2.85449	1.98867
			2.69763	2.15046
			2.79313	0.938999
			2.7528	1.51504
			3.11457	1.61386
			2.77715	1.58464
			2.82996	1.35887
				1.78112
				1.455
				5.03344
				2.0658
				1.31512

## Sheet: Fig 2(b)
					Fig 2b
					PLP			RRP
					Time(s)	Pixel count		Time(s)	Pixel count
					0	25748		0	24196
					1.57	25986		1.57	24028
					3.14	25792		3.14	24413
					4.71	25467		4.71	24488
					6.28	25460		6.28	23805
					7.85	25527		7.85	24026
					9.42	25446		9.42	24075
					10.99	25580		10.99	23938
					12.56	25351		12.56	24429
					14.13	25399		14.13	24206
					15.7	25505		15.7	24342
					17.27	25388		17.27	23891
					18.84	25542		18.84	23741
					20.41	25196		20.41	23907
					21.98	25278		21.98	23859
					23.55	25405		23.55	23920
					25.12	25320		25.12	23897
					26.69	25420		26.69	24112
					28.26	25532		28.26	24184
					29.83	25633		29.83	24168
					31.4	25690		31.4	24158
					32.97	25749		32.97	23805
					34.54	25873		34.54	24384
					36.11	25449		36.11	24543
					37.68	25529		37.68	24039
					39.25	25589		39.25	24067
					40.82	25710		40.82	24043
					42.39	25756		42.39	24156
					43.96	25950		43.96	24001
					45.53	25369		45.53	23973
					47.1	25988		47.1	23984
					48.67	25712		48.67	23810
					50.24	25625		50.24	23863
					51.81	25963		51.81	24213
					53.38	25998		53.38	23941
					54.95	25517		54.95	23366
					56.52	25638		56.52	23052
					58.09	25976		58.09	23431
					59.66	26069		59.66	23239
					61.23	25356		61.23	23033
					62.8	25342		62.8	22545
					64.37	25743		64.37	22307
					65.94	25726		65.94	22190
					67.51	25655		67.51	22106
					69.08	25484		69.08	21691
					70.65	25256		70.65	21342
					72.22	25293		72.22	21082
					73.79	25109		73.79	21096
					75.36	24990		75.36	20299
					76.93	24800		76.93	20236
					78.5	24595		78.5	19839
					80.07	24462		80.07	19693
					81.64	24345		81.64	19112
					83.21	24113		83.21	19030
					84.78	24373		84.78	18805
					86.35	24183		86.35	18762
					87.92	23774		87.92	18545
					89.49	23707		89.49	18012
					91.06	23493		91.06	18204
					92.63	23301		92.63	17837
					94.2	22984		94.2	17780
					95.77	22754		95.77	18033
					97.34	22514		97.34	18080
					98.91	22404		98.91	17453
					100.48	22221		100.48	17608
					102.05	22173		102.05	17129
					103.62	21957		103.62	17190
					105.19	21745		105.19	17867
					106.76	21604		106.76	17275
					108.33	21508		108.33	17090
					109.9	21205		109.9	17404
					111.47	20928		111.47	17396
					113.04	20325		113.04	17268
					114.61	20144		114.61	17240
					116.18	20023		116.18	17256
					117.75	19697		117.75	17133
					119.32	19469		119.32	17128
					120.89	19385		120.89	16940
					122.46	19256		122.46	17634
					124.03	18880		124.03	17503
					125.6	18486		125.6	17943
					127.17	18327		127.17	17732
					128.74	18044		128.74	18418
					130.31	17907		130.31	18017
					131.88	17702		131.88	17869
					133.45	17592		133.45	18798
					135.02	17198		135.02	18601
					136.59	17104		136.59	18578
					138.16	16898		138.16	18367
					139.73	16335		139.73	19310
					141.3	16359		141.3	18708
					142.87	16183		142.87	18842
					144.44	15535		144.44	19595
					146.01	15671		146.01	19873
					147.58	15426		147.58	20096
					149.15	15121		149.15	19944
					150.72	14930		150.72	20073
					152.29	14498		152.29	20048
					153.86	14453		153.86	20695
					155.43	14206		155.43	21521
					157	13915		157	21462
					158.57	13589		158.57	22159
					160.14	13413		160.14	21318
					161.71	13147		161.71	21837
					163.28	12844		163.28	21829
					164.85	12836		164.85	22332
					166.42	12716		166.42	22357
					167.99	12264		167.99	22838
					169.56	12049		169.56	22667
					171.13	11756		171.13	22845
					172.7	11530		172.7	22875
					174.27	11302		174.27	23577
					175.84	11259		175.84	22958
					177.41	10959		177.41	23246
					178.98	10818		178.98	22772
					180.55	10582		180.55	23060
					182.12	10433		182.12	24639
					183.69	10308		183.69	24351
					185.26	9996		185.26	24948
					186.83	9864		186.83	24265
					188.4	9640		188.4	24929
					189.97	9466		189.97	24456
					191.54	9288		191.54	24896
					193.11	9093		193.11	24844
					194.68	8953		194.68	24530
					196.25	8782		196.25	25326
					197.82	8808		197.82	24889
					199.39	8471		199.39	24814
					200.96	8666		200.96	25533
					202.53	8277		202.53	26107
					204.1	8479		204.1	26178
					205.67	8279		205.67	26048
					207.24	7941		207.24	26520
					208.81	7987		208.81	26519
					210.38	7835		210.38	27053
					211.95	7690		211.95	25788
					213.52	7815		213.52	26344
					215.09	7359		215.09	27228
					216.66	7581		216.66	27616
					218.23	7421		218.23	27531
					219.8	7166		219.8	27506
					221.37	7274		221.37	27972
					222.94	7022		222.94	28865
					224.51	6990		224.51	28923
					226.08	7087		226.08	28665
					227.65	6850		227.65	28393
					229.22	6669		229.22	29117
					230.79	6745		230.79	29657
					232.36	6537		232.36	29534
					233.93	6429		233.93	30389
					235.5	6344		235.5	30784
					237.07	6335		237.07	30811
					238.64	6157		238.64	31194
					240.21	6119		240.21	31125
					241.78	6189		241.78	30941
					243.35	5904		243.35	31829
					244.92	6238		244.92	31706
					246.49	5891		246.49	32187
					248.06	6058		248.06	32784
					249.63	5764		249.63	32311
					251.2	5593		251.2	32771
					252.77	5517		252.77	32463
					254.34	5473		254.34	32021
					255.91	5557		255.91	32391
					257.48	5345		257.48	32474
					259.05	5369		259.05	32026
					260.62	5087		260.62	32390
					262.19	5048		262.19	31951
					263.76	5016		263.76	31996
					265.33	4904		265.33	32105
					266.9	5052		266.9	31755
					268.47	5153		268.47	31748
					270.04	4709		270.04	32224
					271.61	4831		271.61	31646
					273.18	4635		273.18	31804
					274.75	4519		274.75	32121
					276.32	4436		276.32	32202
					277.89	4456		277.89	32157
					279.46	4394		279.46	32451
					281.03	4096		281.03	31865
					282.6	4514		282.6	31839
					284.17	4126		284.17	32583
					285.74	4161		285.74	32119
					287.31	4156		287.31	32171
					288.88	4095		288.88	32281
					290.45	4031		290.45	31856
					292.02	3862		292.02	31827
					293.59	3835		293.59	31984
					295.16	3771		295.16	32004
					296.73	3823		296.73	32038
					298.3	3856		298.3	32255
					299.87	3578		299.87	31828
					301.44	3595		301.44	31777
					303.01	3779		303.01	32014
					304.58	3646		304.58	31957
					306.15	3405		306.15	32033
					307.72	3408		307.72	32127
					309.29	3314		309.29	31620
					310.86	3317		310.86	31616
					312.43	3285		312.43	31585
					314	3198		314	31693
					315.57	3172		315.57	31693
					317.14	3095		317.14	31782
					318.71	3064		318.71	31841
					320.28	3019		320.28	31406
					321.85	3018		321.85	31597
					323.42	3018		323.42	31470
					324.99	2961		324.99	31640
					326.56	2833		326.56	31533
					328.13	2843		328.13	31657
					329.7	2869		329.7	31699
					331.27	2961		331.27	31184
					332.84	2883		332.84	31202
					334.41	2714		334.41	31244
					335.98	2632		335.98	31250
					337.55	2785		337.55	31270
					339.12	2736		339.12	31375
					340.69	2765		340.69	31435
					342.26	2650		342.26	30992
					343.83	2817		343.83	31031
					345.4	2628		345.4	30981
					346.97	2776		346.97	30950
					348.54	2649		348.54	30998
					350.11	2888		350.11	31109
					351.68	2604		351.68	30974
					353.25	2551		353.25	30772
					354.82	2771		354.82	31125
					356.39	2723		356.39	30690
					357.96	2692		357.96	30758
					359.53	2674		359.53	30820
					361.1	2891		361.1	30719
					362.67	2828		362.67	30904
					364.24	2717		364.24	30898
					365.81	2716		365.81	30786
					367.38	3056		367.38	31042
					368.95	2938		368.95	30906
					370.52	2945		370.52	30885
					372.09	2404		372.09	30555
					373.66	2157		373.66	30613
					375.23	2013		375.23	30650
					376.8	2025		376.8	30605
					378.37	2153		378.37	30518
					379.94	1734		379.94	30003
					381.51	1760		381.51	30164
					383.08	1651		383.08	30246
					384.65	1694		384.65	30679
					386.22	1379		386.22	30203
					387.79	1542		387.79	30316
					389.36	1543		389.36	30336
					390.93	1500		390.93	30245
					392.5	1476		392.5	30280
					394.07	1456		394.07	30076
					395.64	1412		395.64	30133
					397.21	1411		397.21	29734
					398.78	1481		398.78	30264
					400.35	1468		400.35	30490
					401.92	1579		401.92	29981
					403.49	1424		403.49	29964
					405.06	1388		405.06	30013
					406.63	1484		406.63	30512
					408.2	1476		408.2	29909
					409.77	1339		409.77	30124
					411.34	1360		411.34	30075
					412.91	1316		412.91	30103
					414.48	1427		414.48	30178
					416.05	1501		416.05	30204
					417.62	1298		417.62	29769
					419.19	1200		419.19	29842
					420.76	1203		420.76	30126
					422.33	1437		422.33	29779
					423.9	1410		423.9	29805
					425.47	1595		425.47	29679
					427.04	1520		427.04	29819
					428.61	1374		428.61	29300
					430.18	1367		430.18	29761
					431.75	1252		431.75	29408
					433.32	1190		433.32	29922
					434.89	1436		434.89	29852
					436.46	1251		436.46	29430
					438.03	1295		438.03	29492
					439.6	1256		439.6	29500
					441.17	1096		441.17	29404
					442.74	1216		442.74	29610
					444.31	1078		444.31	29527
					445.88	966		445.88	29596
					447.45	1075		447.45	29391
					449.02	1430		449.02	29602
					450.59	1245		450.59	29425
					452.16	1166		452.16	29437
					453.73	1046		453.73	29656
					455.3	1062		455.3	29684
					456.87	971		456.87	29529
					458.44	1010		458.44	29197
					460.01	1315		460.01	29174
					461.58	1133		461.58	29130
					463.15	1318		463.15	29371
					464.72	1104		464.72	29325
					466.29	879		466.29	29178

## Sheet: Fig 4c
Fig 4c		Contact angle for RRP and PLP droplets at different RNA to RRP ratios
RNA to RRP ratio		0.1			0.2			0.75			1.25			2.5			5					RNA to RRP ratio	0.1			0.2			0.75			1.25			2.5			5
		RLD	PLD		RLD	PLD		RLD	PLD		RLD	PLD		RLD	PLD		RLD	PLD					RLD	PLD		RLD	PLD		RLD	PLD		RLD	PLD		RLD	PLD		RLD	PLD
		151.699	45		115.47	65.247		116.565	61.587		152.4	140.227		124.38	138.025		138.778	126.395				Average (Degrees)	131.997	52.2023		137.171	46.2938		136.664	65.7661		137.622	127.423		137.493	133.196		136.011	132.213
		122.471	52.431		125.771	60.374		131.82	61.941		137.18	121.98		139.165	121.085		126.158	145.632				Standard deviation	14.415	15.0275		10.3325	10.4023		11.7661	21.4071		16.9982	10.5867		9.51212	12.132		10.275	12.4317
		153.435	31.569		138.965	49.554		152.526	36.221		136.956	135.187		136.621	136.559		135.871	143.673
		138.459	39.186		132.647	43.354		129.068	52.125		157.919	108.228		135.566	125.787		141.524	144.127
		146.434	30.964		139.674	36.741		128.004	68.624		144.91	131.308		152.526	128.29		145.505	127.123
		137.891	56.746		131.035	52.815		138.678	42.793		160.736	125.238		136.169	130.464		130.825	131.878
		136.351	46.202		148.392	33.69		135.854	44.024		138.111	131.498		139.668	140.265		129.935	139.624
		154.96	36.285		124.599	53.13		145.976	53.915		83.511	145.503		133.576	111.165		126.87	123.69
		127.515	65.344		145.176	47.862		149.754	36.41		157.315	128.118		156.455	145.305		137.726	111.359
		134.574	45		131.035	52.815		122.146	75.475		136.411	132.986		140.337	142.556		129.502	117.045
		141.34	33.69		148.392	33.69		134.784	97.826		129.418	119.158		132.992	143.184		131.634	143.756
		127.535	66.501		124.599	53.13		130.465	83.432		123.714	133.999		136.332	140.649		102.583	125.597
		104.349	84.623		145.176	47.862		134.327	83.624		141.024	145.884		152.53	117.881		127.405	138.196
		107.972	64.231		128.454	63.435		129.023	130.669		137.848	120.897		154.991	141.481		127.801	116.792
		120.645	57.324		141.639	38.276		143.312	53.327		124.384	151.137		122.754	151.562		135.68	125.096
		134.461	62.48		118.964	68.008		139.084	60.57		141.35	139.685		133.685	135.79		141.086	126.539
		155.225	45		133.303	45.85		146.352	38.311		151.056	109.876		142.877	114.411		145.727	109.935
		132.274	51.812		123.631	42.229		148.465	41.739		95.893	124.384		122.681	132.879		138.407	125.316
		112.014	74.698		126.279	40.956		152.971	47.22		145.828	122.9		135.667	130.349		128.323	129.783
		141.605	40.308		128.089	42.089		160.592	64.065		139.881	121.945		119.125	156.651		155.12	133.264
		120.064	47.69		125.727	54.273		160.346	55.346		121.996	121.439		130.439	150.542		130.601	132.689
		147.715	35.828		131.186	32.445		130.167	76.741		138.893	124.666		138.285	148.692		128.556	136.805
		124.545	42.267		137.49	37.849		142.332	37.668		146.008	120.536		139.635	120.541		144.998	120.366
		136.79	45		154.912	31.873		121.759	55.425		142.167	119.191		156.835	111.751		143.13	134.366
		122.471	53.545		136.374	53.573		136.559	86		148.431	120.559		132.161	112.671		143.116	148.663
		141.833	41.435		128.284	40.478		151.619	106.736		136.699	116.657		127.428	135.217		150.04	117.103
		130.914	58.57		157.38	37.875		127.288	92.419		145.766	127.226		135.225	129.227		149.452	127.486
		130.705	48.16		139.334	39.472		153.683	71.792					145.486	145.939		150.068	116.565
		118.909	65.854		136.805	52.458		129.695	95.466					137.44	132.234		130.426	152.103
		135.785	39.245		144.211	47.49		141.346	78.587					144.849	135.738		130.914	165.256
		115.058	70.346		153.558	24.461		129.072	56.652					135.19	132.357		131.147	131.779
		127.34	47.531		142.263	46.444		124.988	68.769					132.813	119.91		145.946	135.297
		138.453	63.538		142.754	48.184		123.35	65.618					133.397	136.31		149.886	129.955
		112.521	24.59		147.753	58.059		132.7	54.162								145.546	147.141
		121.759	68.766		133.289	51.046		127.747	51.046								131.503	123.526
		95.254	92.347		132.663	53.584		139.166	73.059								116.882	150.127
		143.027	44.564		128.439	59.896		114.999	73.96								141.766	117.897
		152.41	75.051		153.435	49.755											134.136	138.61
		144.155	51.118		148.013	62.376											129.857	145.739
		126.491	55.091		131.782	43.853
		144.462	40.365		157.97	26.478
					127.551	45.313
					144.862	33.096
					118.39	39.424
					143.294	35.924
					143.13	37.504
					141.112	43.945
					143.098	32.358
					126.29	59.426
					121.018	62.77
					141.494	46.637
					144.782	53.616
					144.35	38.395
					140.215	62.714
					143.638	35.674
					143.426	42.628

## Sheet: Fig 5b (Top panel)
	Fig 5b
	Partition Coefficient values of FUS-PLP for different KRP to PLP ratio
KRP to PLP ratio		0	1	3	5
		23.9227	22.3021	16.4768	20.2163
		22.1926	22.9356	15.5983	20.1874
		21.1706	23.3293	15.5967	20.7197
		20.7742	23.8066	16.8966	21.4515
		23.6168	23.2122	16.3881	22.0923
		23.7131	21.7603	15.6211	20.9272
		22.1467	22.2099	16.4043	21.6391
		21.8473	21.5183	17.4233	21.1123
		20.9159	23.0252	16.7539	22.2795
		22.0724	22.0738	16.8586	22.7187
		22.435	23.8861	17.3406	22.1657
		23.8896	23.7764	16.9622	22.4877
		21.5366	22.3853	15.9759	22.9199
		22.572	23.7902	16.4135	20.1029
		20.2939	22.8005	17.149	20.759
		19.8739	24.0963	15.577	21.5375
		18.6922	22.3613	16.4556	21.6314
		20.7091	23.3102	16.8443	21.5918
		20.6384	23.7945	18.7526	20.6999
		18.7247	22.6944	19.652	22.4274
		19.0332	23.5175	18.4506	21.7764
		19.7666	22.1016	17.7558	22.8691
		20.0145	21.0852	19.077	22.5801
		19.4574	22.8524	19.297	22.9402
		19.9715	22.3606	19.7515	21.3591
		19.0102	23.4819	19.1382	16.8527
		18.5143	22.1738	19.3439	18.7334
		20.9975	22.805	20.8924	18.864
		19.3326	21.3105	18.4272	16.9715
		22.4071	22.5575	19.6236	19.1119
		21.892	21.9204	19.9867	20.7783
		21.5042	21.8051	18.8739	21.4615
		20.8845	22.3572	20.254	20.9562
		21.8669	21.9058	19.9616	20.5137
		19.4383	22.9831	18.9688	22.3847
		22.7415	22.6674	19.7178	21.7552
		22.954	20.873	18.9833	22.2345
		22.3038	21.2806	18.9582	18.3639
		22.1973	22.6677	19.0836	16.8918
		22.8629	21.7626	17.8887	16.7603
		22.1967	21.8539	18.6989	18.9417
		22.574	23.7499	18.8867	19.8101
		22.0889	23.2161	18.5395	19.4267
		21.6545	21.6866	19.5912	20.0999
		19.7495	22.1455	17.8438	18.8946
		22.4835	23.1355	19.4941	21.3068
		22.7054	21.8925	17.9153	19.3377
		21.3787	21.3588	19.9933	21.1469
		21.3107	22.637	20.0853	21.4119
		22.3354	21.7137	19.1424	21.8822
		21.2042	18.7787	19.727	18.3892
		21.7895	19.3216	19.6098	19.3927
		22.9967	20.4487	18.6423	21.0892
		20.2972	20.0236	18.6628	20.2963
		21.771	19.9388	20.5994	20.6093
		23.0341	19.3383	20.6985	21.2676
		21.2572	20.0662	19.3003	21.5654
		23.6158	21.2694	18.2192	20.448
		24.073	22.4714	16.6274	21.933
		23.0975	21.4335	20.1154	21.716
		23.4034	20.2094	17.6121	21.3195
		23.2821	20.1901	17.302	22.2238
			20.4153	16.7578	21.4723
			20.5179	18.2311	19.7089
			21.0763	17.5459	22.2078
			21.4458	18.1172	21.7598
			22.198	18.1824	21.7476
			23.479	18.5408	19.2008
			22.3233	18.3389	19.6914
			21.1101	18.8914	19.9119
			22.5511	18.6816	20.5186
			23.664	18.5142	20.5397
			22.8042	18.1746	20.3192
			21.8913	18.1101	19.8626
			22.7352	18.0241	20.4942
			23.0915	19.5616	20.0172
			21.6555	18.7881
			22.6256	19.5316
			23.8867	18.9755
			22.2851	19.1725
			22.5573	20.0103
			23.9173	20.182
			21.8839	19.6369
			23.9622	18.0424
			23.6409	18.7876
			25.3394	18.9751
			24.6181	18.8277
			19.5272	17.7801
			19.1265	19.2334
			20.1074	18.1788
			19.6707	18.916
			18.8492	19.2276
			19.3699	18.5334
			19.0675	16.9893
			19.8537	16.1712
			18.2283	15.8921
			19.5384	17.6534
			19.6246	17.8736
			20.7397	17.8679
			20.6494	17.4796
			18.5758	18.0246
			19.2316	16.4329
			20.0312	17.6469
			20.2017	15.9628
			20.3786	18.2079
			20.3373	15.5977
			19.5577	16.0509
			19.3494	17.3964
			19.0989	17.0034
			18.5737	16.8587
			17.1565	17.6799
			18.3471	17.4631
			18.6883	17.3635
			23.1541	17.0939
			23.1767	17.8078
			22.6992	16.9167
			23.3125	17.1407
			23.7269	17.5391
			22.2377	17.1857
			23.0117	15.9231
			24.8039	16.8448
			23.8081	16.9667
			23.902	17.0159
			23.7107	17.277
			22.776	18.3513
			22.0789	17.9928
			22.5156	17.8363
			24.2114	17.9263
			23.5602	18.1314
			23.1734	17.8778
			22.0871	17.3633
			20.4568	17.8514
			21.8229	17.8516
			22.4017	17.342
			22.7755	16.8333
			21.4791	18.0866
			22.5242	19.1275
			20.4598	18.3704
			20.361	18.7795
			20.9693	19.1523
			22.258	18.1001
			22.9719	19.703
			20.6937	18.9221
			20.9826	19.0034
			21.8604	18.8972
			21.2887	17.3808
			21.5412	18.7124
			20.1322	17.3317
			22.0604	18.4442
			22.2668	17.4545
			20.3764	17.8874
			20.0414	17.3063
			20.9189	17.5514
			22.1854	17.6202
			22.0282	17.5445
			18.7815	18.7101
			19.2473	17.8903
			19.2781	18.753
			20.6272	18.4416
			18.5246	18.5063
			18.1043	18.1814
			20.1197	17.6042
			18.9516	17.9102
			19.9405	16.8093
			19.0346	16.7681
			18.4071
			18.3912
			18.4073
			18.7418
			20.8493
			19.8367
			20.3962

## Sheet: Fig 5b (Bottom Panel)
			Fig 5b																		Sample- KRP to PLP ratio of 0																											Sample- KRP to PLP ratio of 1
			Diffusion Coefficient values of FUS-PLP for different KRP to PLP ratio														FRAP 1					FRAP 2					FRAP 3															FRAP 1					FRAP 2
	KRP to PLP ratio		0	1	3	5									Time [s]	Bleached droplet Intensity	Reference Droplet Intensity	Corrected Intensity		Time [s]	Bleached droplet	Reference Droplet	Corrected Intensity		Time [s]	Bleached droplet	Reference Droplet	Corrected Intensity		Frap no.	Tau-half (s)	Area of bleached Droplet (μm^2)	Radius of Bleached droplet (μm)	Diffusion Coefficient (μm^2/s)						Time [s]	Bleached droplet	Reference Droplet	Corrected Intensity		Time [s]	Bleached droplet	Reference Droplet	Corrected Intensity
			0.171949	0.370548	0.57184	0.308405									0	1249.39	1227.06	1249.4		0	1266.2	1283.52	1266.2		0	1222.14	1208.63	1222.1		Frap1	2.693	5.816	1.36097	0.171949						0	1083.79	1037.71	1083.8		0	1095.37	1047.64	1095.4
			0.223877	0.453041	0.422788	0.407203									0.6903	1236.63	1222.85	1240.9		0.6903	1270.82	1261.98	1292.5		0.6903	1217.21	1189.63	1236.6		Frap2	6.374	17.923	2.38913	0.223877						0.6903	1082.65	1018.1	1103.5		0.6903	1071.62	1042.83	1076.6
			0.424057	0.425614	0.322654									Bleaching	4.3487	807.046	1197.53	826.95		6.5822	717.924	1252.77	735.55		5.3867	775.375	1170.96	800.32		Frap3	3.667	19.531	2.49401	0.424057					Bleaching	9.8795	486.622	1032.83	488.92		6.2378	700.776	1031.35	711.85
				0.672747	0.359852										5.039	883.34	1168.95	927.25		7.2725	774.942	1262.8	787.66		6.077	823.8	1156.15	861.19												10.5698	520.952	1033.43	523.11		6.9281	727.995	1036.22	736.02
															5.7294	922.51	1196.03	946.44		7.9628	808.83	1267.18	819.26		6.7673	874.507	1161.89	909.68												11.2602	554.587	1033.8	556.68		7.6184	760.76	1035.19	769.91
															6.4197	965.946	1174.95	1008.8		8.6531	844.218	1270.2	853.07		7.4576	904.546	1146.4	953.64												11.9505	580.563	1030.97	584.36		8.3088	788.374	1024.06	806.53
															7.11	995.743	1210.76	1009.1		9.3435	860.911	1242.24	889.52		8.148	918.978	1180.18	941.13												12.6408	610.876	1027.83	616.75		8.9991	806.462	1006.73	839.24
															7.8003	1026.19	1206.19	1043.9		10.0338	892.177	1236.54	926.07		8.8383	943.806	1176.33	969.72												13.3311	631.93	1021.36	642.05		9.6894	836.567	1017.47	861.37
															8.4907	1048.99	1168.85	1101.2		10.7241	905.509	1271.5	914.07		9.5286	977.477	1148.66	1028.5												14.0215	650.425	1015.38	664.73		10.3797	852.325	1033.67	863.84
															9.181	1047.18	1181.41	1087.6		11.4144	950.048	1252.78	973.36		10.2189	968.988	1175.52	996.28												14.7118	676.898	1013.54	693.04		11.0701	868.554	1023.08	889.4
															9.8713	1069.29	1180.21	1111.7		12.1048	945.81	1239.92	979.07		10.9093	1011.02	1163.45	1050.3												15.4021	679.075	1018.73	691.73		11.7604	874.857	1022.38	896.48
															10.5617	1074.07	1183.35	1113.7		12.7951	961.939	1249.06	988.48		11.5996	1010.8	1159.5	1053.6												16.0925	698.604	1000.95	724.27		12.4507	891.746	1016.7	918.88
															11.252	1083.96	1186.72	1120.8		13.4854	981.566	1246.3	1010.9		12.2899	1030.18	1155.86	1077.2												16.7828	713.268	1020.16	725.54		13.1411	918.149	1012.96	949.58
															11.9423	1120.76	1209.28	1137.2		14.1758	990.243	1213.01	1047.8		12.9803	1035.77	1137.55	1100.5												17.4731	726.401	999.717	754.01		13.8314	915.355	1001	958
															12.6326	1112.47	1212.65	1125.7		14.8661	994.755	1252.51	1019.4		13.6706	1026.51	1184.31	1047.6												18.1634	736.193	1014.05	753.37		14.5217	925.613	1004.5	965.36
															13.323	1117.8	1155.42	1187.1		15.5564	1008.07	1249.25	1035.7		14.3609	1051.2	1177.61	1078.9												18.8538	744.825	998.888	773.78		15.212	929.667	997.101	976.79
															14.0133	1130.27	1197.81	1157.9		16.2467	1016.45	1231.71	1059.2		15.0512	1051.41	1164.65	1091.1												19.5441	753.898	982.311	796.42		15.9024	937.754	986.905	995.47
															14.7036	1129.69	1184.8	1170		16.9371	1021.81	1233.66	1063.1		15.7416	1078.12	1158.7	1124.6												20.2344	759.408	1018.53	773.71		16.5927	947.437	1005.21	987.43
															15.3939	1116.43	1173.49	1167.4		17.6274	1018.24	1234.96	1058.3		16.4319	1081.24	1170.15	1116.8												20.9247	764.463	1016.97	780.06		17.283	935.928	985.965	994.48
															16.0843	1104.61	1197.58	1131.8		18.3177	1028.38	1258.5	1048.8		17.1222	1069.21	1179.02	1096.1												21.6151	774.062	1016.4	790.3		17.9733	950.38	1000.1	995.56
															16.7746	1111.17	1189.47	1146.3		19.008	1037.95	1253.84	1062.5		17.8125	1063.43	1171.31	1097.3												22.3054	783.879	1002.78	811.19		18.6637	958.664	986.302	1018.3
															17.4649	1138.66	1169.57	1194.6		19.6984	1049.72	1231.08	1094.4		18.5029	1078.07	1164.32	1119.1												22.9957	795.381	1016.75	811.78		19.354	962.321	992.018	1016.3
															18.1553	1100.33	1188.06	1136.5		20.3887	1038.47	1222.76	1090.1		19.1932	1074.74	1175.84	1104.7												23.6861	788.57	993.054	824.03		20.0443	949.609	991.652	1003.2
															18.8456	1099.43	1179.33	1143.9		21.079	1042.11	1230.35	1087.1		19.8835	1082.4	1162.72	1125.1												24.3764	792.964	985.605	834.89		20.7347	962.06	1021.8	986.39
															19.5359	1107.75	1152.66	1179.2		21.7694	1035.46	1223.7	1086.1		20.5739	1100.66	1166.42	1140.5												25.0667	797.12	968.623	853.98		21.425	970.868	1001.96	1015.1
															20.2262	1140.9	1156.75	1210.2		22.4597	1053.52	1228.11	1101.1		21.2642	1081.15	1160.87	1125.6												25.757	803.065	981.113	849.39		22.1153	964.255	983.763	1026.9
															20.9166	1147.01	1168.54	1204.4		23.15	1061.38	1205.98	1129.6		21.9545	1087.06	1155.1	1137.4												26.4474	811.69	944.151	892.13		22.8056	963.205	998.633	1010.5
															21.6069	1106.77	1171.88	1158.9		23.8403	1053.23	1230.45	1098.7		22.6448	1086.42	1171.48	1120.9												27.1377	813.071	959.61	879.25		23.496	956.709	972.458	1030.7
															22.2972	1115.01	1190.59	1149.2		24.5307	1063.17	1264.78	1078.9		23.3352	1079.58	1159.45	1125.4												27.828	821.812	966.493	882.37		24.1863	975.183	968.937	1054.4
															22.9875	1124.85	1169.79	1179.9		25.221	1044.33	1225.18	1094.1		24.0255	1093.24	1176.81	1122.8												28.5183	817.533	958.125	885.44		24.8766	978.535	978.713	1047.5
															23.6779	1160.07	1148.3	1239.6		25.9113	1052.19	1232.5	1095.7		24.7158	1084.09	1168.51	1121.3												29.2087	823.403	951.479	898.03		25.5669	980.567	975.352	1053.2
															24.3682	1133.38	1131.3	1229.3		26.6016	1056.87	1206.79	1124.1		25.4061	1093.73	1174.65	1125.4												29.899	821.818	962.553	885.99		26.2573	982.613	986.968	1043
															25.0585	1128.82	1151.82	1202.6		27.292	1066.02	1229.95	1112.5		26.0965	1075.98	1157.22	1123.8												30.5893	825.245	957.577	894.31		26.9476	992.023	980.289	1060.2
															25.7489	1132.31	1172.9	1184.6		27.9823	1074.78	1207.81	1142.2		26.7868	1097.89	1164.93	1139.1												31.2797	828.477	939.969	914.63		27.6379	990.772	983.614	1055.3
															26.4392	1124.59	1199.12	1150.8		28.6726	1066.27	1204.91	1135.8		27.4771	1083.44	1161.44	1127.5												31.97	821.549	931.887	914.85		28.3283	993.065	969.924	1072.6
															27.1295	1117.04	1179.29	1162.3		29.363	1072.31	1196.44	1150.4		28.1675	1094.01	1163.51	1136.4												32.6603	829.008	939.099	916.06		29.0186	1002.76	978.312	1073.8
															27.8198	1127.04	1161.16	1191		30.0533	1066.28	1220.06	1121.7		28.8578	1108.29	1158.64	1156.1												33.3506	829.325	935.087	920.34		29.7089	979.618	990.245	1036.4
															28.5102	1137.16	1179.95	1182.6		30.7436	1068.68	1207.24	1136.2		29.5481	1109.48	1143.39	1172.8												34.041	839.683	944.059	922.98		30.3992	985.984	977.907	1056.3
															29.2005	1118.71	1186.89	1156.6		31.4339	1084.67	1201.53	1158.7		30.2384	1103.98	1154.87	1155.4												34.7313	845.556	940.459	933		31.0896	985.159	976.297	1057.2
															29.8908	1141.67	1166.3	1201.1		32.1243	1072.48	1204.98	1142.4		30.9288	1115.94	1172.26	1150.6												35.4216	834.125	935.411	925.35		31.7799	999.567	963.415	1087
															30.5811	1155.1	1160.38	1221.5		32.8146	1061.31	1219.41	1117.1		31.6191	1094.21	1168.26	1132												36.1119	837.469	945.832	918.82		32.4702	991.749	976.088	1064.5
															31.2715	1158.81	1150.48	1235.9		33.5049	1076.46	1198	1153.3		32.3094	1085.54	1152.54	1138.4												36.8023	840.436	941.171	926.65		33.1605	977.263	973.544	1051.6
															31.9618	1123.45	1164.95	1183.3		34.1952	1078.54	1187.65	1165.6		32.9997	1095.42	1152.28	1149												37.4926	840.745	970.273	899.18		33.8509	981.606	975.066	1054.7
															32.6521	1104.27	1154.45	1173.7		34.8856	1089.52	1208.83	1156.8		33.6901	1121.5	1149.75	1178.9												38.1829	844.723	959.699	913.39		34.5412	990.299	972.637	1066.7
															33.3425	1145.4	1164.21	1207.2		35.5759	1085.24	1208.32	1152.8		34.3804	1103.7	1163.94	1146.1												38.8733	846.691	935.461	939.24		35.2315	979.601	977.136	1050.3
															34.0328	1135.93	1170.54	1190.8		36.2662	1073.09	1178.13	1169.1		35.0707	1094.06	1158.42	1141.5												39.5636	844.997	980.984	893.86		35.9219	969.802	965.864	1051.9
															34.7231	1131.83	1140.58	1217.6		36.9566	1100.93	1186.02	1191.4		35.7611	1091.16	1158.2	1138.7												40.2539	852.126	953.868	927.03		36.6122	976.584	968.64	1056.2
															35.4134	1115.8	1164.44	1175.8		37.6469	1090.93	1177.9	1188.8		36.4514	1089.92	1163.93	1131.8												40.9442	843.917	947.115	924.64		37.3025	978.817	963.302	1064.5
															36.1038	1096.49	1149.25	1170.7		38.3372	1089.44	1151.87	1214		37.1417	1095.01	1164.15	1136.8												41.6346	846.654	959.753	915.43		37.9928	982.624	963.436	1068.5
															36.7941	1119.62	1144.32	1200.6		39.0275	1098.3	1166.14	1208.9		37.832	1104.1	1187.06	1124.2												42.3249	861.086	943.834	946.74		38.6832	982.044	960.962	1070.6
															37.4844	1119.25	1145.5	1198.9		39.7179	1095.37	1181.26	1190.2		38.5224	1117.17	1176.96	1147.2												43.0152	849.746	941.891	936.19		39.3735	976.47	960.113	1065.5
															38.1747	1104.61	1170.02	1158.5		40.4082	1078.71	1195.65	1158		39.2127	1106.28	1185.15	1128.2												43.7055	850.28	943.965	934.72		40.0638	976.149	967.972	1056.5
															38.8651	1103.69	1152.82	1174.8		41.0985	1080.68	1188.38	1167.2		39.903	1106.26	1178.21	1134.8												44.3959	841.093	932.237	936.26		40.7541	972.88	944.783	1078.8
															39.5554	1110.33	1130.68	1205		41.7888	1086.54	1192.36	1169.6		40.5933	1114.57	1194.61	1127.6												45.0862	846.862	941.679	933.23		41.4445	996.836	954.622	1094
															40.2457	1103.53	1119.8	1209.2		42.4792	1085.7	1200.69	1160.6		41.2837	1106.1	1172.44	1140.2												45.7765	846.339	919.832	954.8		42.1348	991.452	959.232	1082.8
															40.9361	1096.12	1122.66	1198		43.1695	1082.15	1188.42	1168.8		41.974	1109.75	1170.27	1146.1												46.4669	847.294	942.836	932.56		42.8251	987.57	958.64	1079.3
															41.6264	1126.78	1125.23	1228.7		43.8598	1093.19	1188.49	1180.6		42.6643	1106.77	1174.24	1139.2												47.1572	854.758	937.396	946.23		43.5155	982.053	932.629	1103.2
															42.3167	1146.86	1131.01	1244.2		44.5502	1083.36	1219.34	1140.4		43.3547	1113.85	1164.34	1156.2												47.8475	854.484	927.183	956.35		44.2058	994.216	957.34	1088
															43.007	1142.48	1094.52	1280.8		45.2405	1081.69	1172.62	1184		44.045	1110.52	1165.17	1151.9												48.5378	857.236	943.748	942.59		44.8961	991.385	968.403	1072.5
															43.6974	1087.77	1099.14	1214.4		45.9308	1091.81	1165.02	1202.9		44.7353	1111.42	1179.38	1139												49.2282	858.447	924.832	963.23		45.5864	988.08	935.589	1106.4
															44.3877	1119.63	1102.29	1246.4		46.6211	1086.1	1184.78	1176.6		45.4256	1104.76	1168.92	1142.3												49.9185	859.058	919.992	968.98		46.2768	985.472	973.433	1060.6
															45.078	1141.37	1138.5	1230.1		47.3115	1094.19	1198.31	1172		46.116	1113.08	1157.82	1161.9												50.6088	859.632	938.535	950.47		46.9671	988.414	954.181	1085.2
															45.7683	1122.66	1116.17	1234.2		48.0018	1091.26	1200.74	1166.5		46.8063	1114.56	1168.6	1152.7												51.2991	857.013	913.278	973.78		47.6574	993.29	950.549	1094.7
															46.4587	1105.72	1113.33	1218.7		48.6921	1074.71	1197.05	1152.3		47.4966	1105.31	1165.97	1145.7												51.9895	858.914	909.281	980.23		48.3477	979.089	973.017	1054.2
															47.149	1121.97	1111.62	1238.5		49.3824	1076.21	1173.42	1177.2		48.1869	1121.1	1170.92	1157.2												52.6798	856.726	913.852	972.85		49.0381	997.381	921.31	1134.1
															47.8393	1113.87	1095.34	1247.8		50.0728	1090.48	1158.15	1208.5		48.8773	1119.98	1161.64	1165.3												53.3701	858.267	895.418	994.66		49.7284	981.669	945.3	1087.9
															48.5297	1110.86	1138.28	1197.5		50.7631	1095.73	1198.9	1173.1		49.5676	1118.66	1161.46	1164.1												54.0605	859.336	901.475	989.21		50.4187	997.295	938.335	1113.5
															49.22	1102.01	1113.67	1214.2		51.4534	1094.87	1177.37	1193.6		50.2579	1120.5	1154.96	1172.6												54.7508	850.073	923.206	955.51		51.1091	991.133	948.048	1095.3
															49.9103	1088.83	1086.2	1230		52.1438	1088.25	1176.99	1186.8		50.9483	1121.06	1176.4	1151.8												55.4411	861.808	890.618	1004.1		51.7994	977.627	966.04	1060.2
															50.6006	1112.97	1104.85	1236.1		52.8341	1110.9	1152.78	1236.9		51.6386	1119.38	1156.54	1169.8												56.1314	857.008	908.169	979.26		52.4897	993.962	954.869	1090.5
															51.291	1099.06	1138.72	1184.3		53.5244	1092.63	1157.96	1211.1		52.3289	1117.13	1148.72	1175.4												56.8218	850.785	895.923	985.43		53.18	986.144	937.521	1102
															51.9813	1109.15	1098.44	1239		54.2147	1101.32	1172.71	1205.4		53.0192	1131.16	1128.39	1211.6												57.5121	859.761	893.355	998.69		53.8704	994.998	943.549	1104.8
															52.6716	1107.07	1094.5	1241.2		54.9051	1103.24	1156.84	1224.1		53.7096	1117.23	1140.58	1183.9												58.2024	855.222	903.852	981.88		54.5607	981.243	929.129	1106.4
															53.3619	1096.69	1092.77	1231.5		55.5954	1108.57	1165.35	1221		54.3999	1129.49	1148.87	1188.2												58.8927	859.518	892.561	999.3		55.251	982.028	954.604	1077.7
															54.0523	1112.85	1100.8	1240.5		56.2857	1105.3	1182.06	1200.2		55.0902	1117.15	1141.24	1183.1												59.5831	852.807	926.41	955.27		55.9413	980.841	956.284	1074.5
															54.7426	1126.43	1078.44	1281.7		56.976	1089.83	1183.18	1182.3		55.7805	1125.29	1146.69	1186.1												60.2734	859.318	908.433	981.61		56.6317	974.503	948.74	1076.1
															55.4329	1117.02	1091.48	1255.8		57.6664	1082.56	1156.3	1201.7		56.4709	1125.57	1167.39	1165.3												60.9637	858.937	905.704	984.13		57.322	981.305	929.983	1105.5
															56.1233	1115.64	1094.67	1250.6		58.3567	1090.58	1160.01	1206.7		57.1612	1122.47	1161.36	1168.2												61.6541	851.965	910.051	971.48		58.0123	981.26	926.892	1109.1
															56.8136	1095.55	1095.09	1227.6		59.047	1077.77	1162.9	1189.6		57.8515	1116.09	1157.98	1164.9												62.3444	847.475	909.803	966.62		58.7027	969.316	934.007	1087.2
															57.5039	1087.87	1079.86	1236.2		59.7374	1076.18	1172.33	1178.3		58.5419	1107.27	1160.7	1153												63.0347	855.05	923.622	960.67		59.393	959.892	914.403	1099.8
															58.1942	1121.84	1101.16	1250.1		60.4277	1084.03	1162.33	1197.1		59.2322	1107.47	1167.95	1146												63.725	863.891	909.442	985.74		60.0833	978.012	926.516	1105.9
															58.8846	1112.43	1097.38	1243.9		61.118	1090.31	1156.95	1209.6		59.9225	1105.28	1150.84	1160.8												64.4154	861.738	903.937	989.27		60.7736	976.896	936.713	1092.6
															59.5749	1095.66	1107.79	1213.6		61.8083	1099.54	1201.77	1174.3		60.6128	1101.14	1176.95	1130.8												65.1057	863.615	894.623	1001.7		61.464	977.811	917.599	1116.4
															60.2652	1091.46	1088.91	1229.9		62.4987	1112.07	1174.94	1214.8		61.3032	1119.43	1171.75	1154.7												65.796	864.8	895.788	1001.8		62.1543	970.622	926.902	1097.1
															60.9555	1075.49	1093.67	1206.7		63.189	1084.85	1169.2	1190.9		61.9935	1116.41	1159.54	1163.7												66.4863	854.934	899.74	986.04		62.8446	979.018	917.398	1118
															61.6459	1064.23	1082.53	1206.3		63.8793	1077.7	1149.84	1203		62.6838	1109.56	1163.36	1152.7												67.1767	860.603	893.248	999.79		63.5349	976.361	936.859	1091.8
															62.3362	1099.77	1096.89	1230.3		64.5696	1073.22	1153.08	1194.6		63.3741	1105.1	1141.65	1169.9												67.867	853.989	910.296	973.53		64.2253	981.434	950.383	1081.9
															63.0265	1093.75	1084.68	1237.3		65.26	1092.24	1161.09	1207.4		64.0645	1128.07	1138.35	1197.7												68.5573	857.514	888.896	1001.1		64.9156	976.694	930.64	1099.5
															63.7169	1080.96	1104.45	1201		65.9503	1083.41	1179.16	1179.3		64.7548	1102.61	1133.08	1176.1												69.2477	853.796	904.895	979.11		65.6059	972.662	925.985	1100.5
															64.4072	1088.62	1120.2	1192.5		66.6406	1101.95	1183.03	1195.6		65.4451	1118.12	1150.21	1174.9												69.938	847.901	912.914	963.81		66.2963	967.338	942.706	1075
															65.0975	1092.65	1105.41	1212.9		67.331	1083.33	1165.41	1193.1		66.1355	1108.83	1136.96	1178.7												70.6283	863.604	916.753	977.55		66.9866	975.27	927.655	1101.4
															65.7878	1082.19	1098.45	1208.9		68.0213	1082.56	1168.05	1189.6		66.8258	1090.98	1145.27	1151.3												71.3186	855.381	909.607	975.85		67.6769	972.146	934.968	1089.3
															66.4782	1069.72	1124.77	1167		68.7116	1083.93	1150.85	1208.9		67.5161	1102.66	1148.29	1160.6												72.009	854.186	908.275	975.92		68.3672	962.313	954.257	1056.5
															67.1685	1078.78	1125.29	1176.3		69.4019	1105.37	1153.32	1230.2		68.2064	1088.13	1145	1148.6												72.6993	844.991	906.538	967.26		69.0576	968.434	943.37	1075.5
															67.8588	1074.83	1117.44	1180.3		70.0923	1085.85	1177.57	1183.6		68.8968	1114.93	1127.49	1195.2												73.3896	845.883	917.531	956.68		69.7479	969.519	951.491	1067.5
															68.5491	1095.54	1088.3	1235.2		70.7826	1090.65	1135.26	1233.1		69.5871	1115.4	1130.69	1192.3												74.0799	847.82	937.877	938.07		70.4382	965.069	935.494	1080.8
															69.2395	1086.48	1093.76	1218.9		71.4729	1089.65	1161.26	1204.4		70.2774	1100.09	1155.02	1151.1												74.7703	847.301	901.771	975.03		71.1285	972.343	944.444	1078.6
															69.9298	1077.41	1107.92	1193.3		72.1632	1074.63	1141.22	1208.6		70.9677	1101.5	1151.07	1156.6												75.4606	848.311	926.941	949.69		71.8189	974.277	962.458	1060.5
															70.6201	1094.47	1102.82	1217.8		72.8536	1089.87	1142.13	1224.8		71.6581	1104.5	1137.12	1173.9												76.1509	844.629	953.859	918.88		72.5092	965.089	930.58	1086.5
															71.3105	1097.52	1099.29	1225.1		73.5439	1090.31	1164.3	1202		72.3484	1098.31	1142.29	1162.1												76.8413	848.444	949.211	927.55		73.1995	972.99	947.07	1076.3
															72.0008	1110.21	1103.86	1234.1		74.2342	1081.43	1146.01	1211.2		73.0387	1089.26	1145.69	1149.1												77.5316	850.451	929.873	949.08		73.8899	975.921	924.886	1105.5
															72.6911	1070.85	1092.81	1202.4		74.9246	1081.88	1147.08	1210.6		73.7291	1109.3	1138.51	1177.6												78.2219	850.659	903.686	976.82		74.5802	971.65	945.192	1077
															73.3814	1103.88	1103.2	1227.8		75.6149	1089.33	1134.87	1232		74.4194	1101.58	1127.47	1180.9												78.9122	854.837	886.873	1000.2		75.2705	973.465	946.983	1076.9
															74.0718	1101.75	1074.9	1257.7		76.3052	1078.62	1164.7	1188.7		75.1097	1098.81	1135.41	1169.7												79.6026	851.467	893.161	989.27		75.9608	964.872	932.99	1083.4
															74.7621	1109.63	1080.24	1260.4		76.9955	1089.59	1143.73	1222.8		75.8	1102.47	1132.32	1176.8												80.2929	842.84	882.533	991.04		76.6512	944.982	933.244	1060.8
															75.4524	1107.14	1080.85	1256.9		77.6859	1078.06	1159.71	1193.2		76.4904	1119.74	1126.54	1201.3												80.9832	845.867	891.137	985		77.3415	963.631	922.662	1094.2
															76.1427	1087.73	1090.37	1224.1		78.3762	1089.3	1127.92	1239.6		77.1807	1112.71	1131.72	1188.3												81.6735	846.027	880.632	996.94		78.0318	956.94	923.27	1085.8
															76.8331	1085.44	1087.07	1225.2		79.0665	1073.81	1167.79	1180.2		77.871	1112.06	1130.19	1189.2												82.3639	846.104	879.002	998.88		78.7221	952.912	915.672	1090.3
															77.5234	1115.55	1083.52	1263.3		79.7568	1072.98	1143.92	1203.9		78.5613	1099.98	1130.25	1176.3												83.0542	841.607	911.868	957.76		79.4125	964.161	934.143	1081.3
															78.2137	1096.81	1075.93	1250.9		80.4472	1071.85	1154.7	1191.4		79.2517	1111.64	1127.55	1191.6												83.7445	848.419	887.678	991.82		80.1028	969.809	928.652	1094.1
															78.9041	1127.18	1067.68	1295.4		81.1375	1065.84	1159.99	1179.3		79.942	1093.88	1133.14	1166.7												84.4349	851.562	891.962	990.71		80.7931	966.365	924.367	1095.2
															79.5944	1086.98	1118.9	1192.1		81.8278	1073.72	1173.38	1174.5		80.6323	1110.29	1145.07	1171.9												85.1252	847.114	905.61	970.69		81.4835	964.891	901.352	1121.5
															80.2847	1086.97	1092.66	1220.7		82.5182	1083.3	1168.23	1190.2		81.3227	1116.3	1162.29	1160.8												85.8155	844.586	903.313	970.25		82.1738	968.238	926.512	1094.8
															80.975	1104.76	1097.15	1235.6		83.2085	1084.56	1140.41	1220.7		82.013	1113.02	1122.69	1198.2												86.5058	842.043	891.461	980.19		82.8641	962.967	920.393	1096.1
															81.6654	1084.54	1099.76	1210.1		83.8988	1088.15	1159.5	1204.5		82.7033	1105.06	1132.87	1179												87.1962	843.372	912.854	958.73		83.5544	960.269	931.95	1079.5
															82.3557	1067.63	1097.06	1194.1		84.5891	1091.81	1155.79	1212.5		83.3936	1112.83	1121.89	1198.9												87.8865	837.116	905.531	959.31		84.2448	974.545	934.171	1092.9
															83.046	1086.84	1057.29	1261.4		85.2795	1088.54	1137.94	1227.8		84.084	1099.76	1129.25	1177.1												88.5768	832.976	907.09	952.93		84.9351	959.153	930.468	1079.9
															83.7363	1056.25	1082.9	1196.9		85.9698	1078.38	1138.89	1215.3		84.7743	1098.47	1127.45	1177.6												89.2671	836.29	915.686	947.74		85.6254	953.004	913.789	1092.6
															84.4267	1094.41	1075.5	1248.6		86.6601	1078.66	1152.59	1201.2		85.4646	1091	1126.23	1170.8												89.9575	842.329	902.196	968.85		86.3157	961.547	915.675	1100.1
															85.117	1098.33	1073.98	1254.9		87.3504	1085.45	1150.5	1211		86.1549	1122.15	1147.17	1182.3												90.6478	839.591	934.22	932.6		87.0061	948.011	922.333	1076.8
															85.8073	1105.45	1065.03	1273.6		88.0408	1071.21	1165.03	1180.2		86.8453	1108.6	1128.88	1186.9												91.3381	843.541	909.265	962.71		87.6964	966.422	925.201	1094.3
															86.4977	1106.42	1059.03	1282		88.7311	1075.27	1147.81	1202.4		87.5356	1109.84	1119.51	1198.2												92.0285	849.982	924.536	954.03		88.3867	967.896	938.609	1080.3
																				89.4214	1089.51	1151.86	1214		88.2259	1118.12	1129.78	1196.2												92.7188	843.471	899.793	972.76		89.0771	973.544	925.396	1102.2
																				90.1118	1079.35	1161.13	1193.1		88.9163	1099.39	1111.9	1195												93.4091	845.515	896.431	978.77		89.7674	964.801	900.587	1122.3
																				90.8021	1075.45	1141.22	1209.6		89.6066	1094.94	1119.63	1182												94.0994	843.129	897.37	974.99		90.4577	959.596	908.532	1106.5
																				91.4924	1078.13	1132.05	1222.4		90.2969	1102.21	1121.65	1187.7												94.7898	841.237	883.263	988.34		91.148	955.624	920.174	1088
																				92.1827	1095.65	1139.36	1234.3		90.9872	1095.95	1120.41	1182.2												95.4801	841.303	885.039	986.43		91.8384	972.509	935.818	1088.7
																				92.8731	1085.16	1132.35	1230		91.6776	1096.22	1120.08	1182.9												96.1704	843.529	904.918	967.32		92.5287	958.57	935.952	1073
																				93.5634	1084.45	1125.21	1237		92.3679	1085.33	1118.64	1172.6												96.8607	848.586	903.373	974.78		93.219	963.677	916.269	1101.8
																				94.2537	1097.62	1131.65	1244.9		93.0582	1090.57	1138.66	1157.6												97.5511	839.086	888.036	980.51		93.9093	956.874	922.769	1086.4
																				94.944	1093.82	1126.14	1246.7		93.7485	1089.43	1103.26	1193.5												98.2414	843.198	883.773	990.07		94.5997	965.583	929.136	1088.7
																				95.6344	1080.77	1127.73	1230.1																	98.9317	832.666	890.372	970.46		95.29	958.648	930.612	1079.2
																				96.3247	1085.29	1118.53	1245.4																	99.6221	838.957	896.842	970.74		95.9803	971.77	929.635	1095.1
																				97.015	1088.33	1127.86	1238.5																	100.312	840.316	888.268	981.69		96.6707	964.271	942.501	1071.8
																				97.7054	1091	1092.2	1282.1																	101.003	837.149	912.181	952.36		97.361	957.246	929.968	1078.4
																				98.3957	1102.05	1142.65	1237.9																	101.693	834.578	898.306	964.1		98.0513	966.747	944.667	1072.1
																				99.086	1093.5	1131.83	1240.1																	102.383	832.878	889.317	971.86
																				99.7763	1085.86	1125.08	1238.8																	103.074	831.221	906.87	951.15
																				100.467	1089.54	1137.16	1229.8																	103.764	817.772	899.337	943.6
																				101.157	1080.72	1140.01	1216.8																	104.454	828.666	919.497	935.21
																				101.847	1085.84	1150.24	1211.7																	105.145	819.624	897.936	947.21
																				102.538	1086.39	1143.47	1219.5
																				103.228	1087.79	1137.86	1227
																				103.918	1088.28	1126.31	1240.2
																				104.609	1090.68	1160.6	1206.2
																				105.299	1108.28	1136.35	1251.8
																				105.989	1096.97	1124.6	1252
																				106.68	1087.15	1124.02	1241.4
																				107.37	1084.2	1100.37	1264.7
																				108.06	1094.48	1156.76	1214.4
																				108.751	1082.19	1125.39	1234.3
																				109.441	1079.69	1119.16	1238.3
																				110.131	1089.78	1144.01	1222.7
																				110.822	1088.87	1150.08	1215.2
																				111.512	1090.39	1139.89	1227.8
																				112.202	1079.08	1124.43	1231.7
																				112.893	1099.02	1143.82	1233.3
																				113.583	1099.64	1142.22	1235.7
																				114.273	1103.43	1143.41	1238.6
																				114.963	1080.28	1127.36	1229.9
																				115.654	1101.29	1119.88	1262.2
																				116.344	1093.47	1121.44	1251.5
																				117.034	1094.99	1142.85	1229.8
																				117.725	1102.52	1143.15	1237.9
																				118.415	1086.37	1131.49	1232.3
																				119.106	1085.73	1146.34	1215.7
																				119.796	1074.22	1145.2	1204
																				120.486	1072.47	1138.73	1208.8
																				121.177	1078.42	1135.38	1219.1
																				121.867	1073	1118.43	1231.4
																				122.557	1082.17	1111.68	1249.5
																				123.248	1080.95	1115.2	1244.1
																				123.938	1073.44	1101.54	1250.8
																				124.628	1072.49	1093.95	1258.3
																				125.318	1075.43	1098.54	1256.5
																				126.009	1080.79	1092.08	1270.2
																				126.699	1078.51	1088.15	1272.2
																				127.389	1081.27	1100.46	1261.1
																				128.08	1065.82	1119.35	1222.1
																				128.77	1081.65	1106.11	1255.1
																				129.46	1091.39	1084.8	1291.3
																				130.151	1093.13	1091.84	1285
																				130.841	1098.37	1113.02	1266.6
																				131.531	1113.19	1120.56	1275.1
																				132.222	1092.34	1140.17	1229.7
																				132.912	1101.18	1129.9	1250.9
																				133.602	1097.1	1128.97	1247.3
																				134.293	1091.52	1119.12	1251.9
																				134.983	1089	1098.04	1273
																				135.673	1079.49	1137.1	1218.5
																				136.364	1059.91	1119.69	1215
																				137.054	1073.74	1123.8	1226.3
																				137.744	1081.34	1126.77	1231.8
																				138.435	1079.41	1136.32	1219.2
																				139.125	1090.84	1118.05	1252.3
																				139.815	1078.63	1134.27	1220.6
																				140.506	1083.79	1124.57	1237
																				141.196	1077.23	1128.88	1224.8
																				141.886	1087.88	1128.16	1237.7
																				142.577	1086.32	1134.78	1228.7
																				143.267	1080.65	1109.28	1250.4
																				143.957	1067.73	1103.02	1242.5
																				144.648	1077.97	1090.38	1268.9
																				145.338	1066.91	1108.95	1234.9
																				146.028	1078.4	1126.46	1228.8
																				146.719	1074.81	1111.98	1240.6
																				147.409	1067.4	1100.26	1245.2
																				148.099	1069.94	1105.38	1242.4
																				148.79	1082.97	1097.02	1267.1
																				149.48	1078.45	1092.47	1267
																				150.17	1081.5	1089.4	1274.2
																				150.861	1088.67	1128.67	1238
																				151.551	1076.62	1134.09	1218.5
																				152.241	1070.97	1110.84	1237.5
																				152.931	1090.7	1077.33	1299.5
																				153.622	1076.6	1101.63	1254.4
																				154.312	1071.74	1130.18	1217.2
																				155.002	1075.45	1091.45	1264.7
																				155.693	1065.03	1100.65	1242
																				156.383	1063.96	1093.17	1249.2
																				157.073	1066.55	1089.95	1256
																				157.764	1069.59	1095.6	1253
																				158.454	1064.3	1105.42	1235.8
																				159.144	1054.04	1093.98	1236.7
																				159.835	1074.29	1118.64	1232.6
																				160.525	1062.03	1112.94	1224.8
																				161.215	1076.26	1101.23	1254.4
																				161.906	1057.32	1127.11	1204.1
																				162.596	1070.41	1122.92	1223.5
																				163.286	1080.01	1079.36	1284.3
																				163.977	1048.84	1103.64	1219.8
																				164.667	1066.45	1095.74	1249.2
																				165.357	1060.18	1102.38	1234.4
																				166.048	1057.53	1101.08	1232.8
																				166.738	1062.06	1097.7	1241.9
																				167.428	1073.67	1100.12	1252.7
																				168.119	1077.83	1128.8	1225.6
																				168.809	1075.33	1121.74	1230.4
																				169.499	1071.15	1084.82	1267.3
																				170.19	1068.66	1078.28	1272.1
																				170.88	1067.41	1092.81	1253.7
																				171.57	1073.21	1108.2	1243
																				172.261	1083.87	1135.47	1225.2
																				172.951	1090.32	1095.73	1277.2
																				173.641	1089.42	1088.47	1284.6
																				174.332	1094.89	1104.02	1272.9
																				175.022	1083.19	1087.09	1278.9
																				175.712	1081.71	1106.35	1254.9
																				176.403	1067.92	1097.62	1248.8
																				177.093	1075.26	1096.63	1258.5
																				177.783	1074.65	1089.39	1266.1
																				178.474	1071.78	1094.85	1256.5
																				179.164	1067.55	1096.73	1249.4
																				179.854	1065.45	1108.56	1233.6
																				180.545	1074.05	1126.81	1223.4
																				181.235	1062.38	1104.64	1234.4
																				181.925	1077.02	1092.75	1265
																				182.616	1075.69	1121.15	1231.5
[truncated: 47 more columns]

## Sheet: Fig S6
				Fig S6
				Partition Coefficient values of rU10 for different RNA to PLP ratio
		RNA to PLP ratio		0		1
				0.77601		0.69102
				0.78201		0.64011
				0.71776		0.57696
				0.69654		0.67804
				0.62139		0.69616
				0.63717		0.7234
				0.69315		0.71543
				0.76362		0.69086
				0.68878		0.76069
				0.71804		0.65744
				0.68018		0.7202
				0.69371		0.66673
				0.72985		0.70612
				0.71459		0.67364
				0.72598		0.64475
				0.69715		0.62131
				0.67974		0.66436
				0.68148		0.95293
				0.68102		0.68504
				0.68405		0.66976
				0.69658		0.65272
				0.72658		0.6242
				0.77274		0.62967
				0.76366		0.67046
				0.78644		0.6836
				0.79098		0.67586
				0.68933		0.6761
				0.70466		0.67078
				0.74508		0.70096
				0.68535		0.63803
				0.71032		0.6436
				0.69117		0.63491
				0.67809		0.63833
				0.67145		0.6571
				0.60573		0.6308
						0.94506
						0.66477
						0.67409

## Sheet: Fig S10
	Fig S10
	Partition Coefficient values of EWS-PLP for different RNA-to-RRP ratio
RNA to RRP ratio	0.1	0.2	0.5	2.5	5
	63.4591	35.2236	3.90362	2.93119	0.662729
	68.2171	46.6355	4.12998	3.23319	0.693341
	52.6075	49.7058	3.82904	3.74944	0.897153
	41.7251	42.0437	4.84919	2.59843	0.7568
	40.9065	32.9027	4.04089	2.35092	0.720582
	84.8844	37.0139	3.48786	2.61059	0.849593
	68.8847	37.0006	3.49286	2.57783	0.765553
	49.0832	37.0006	4.33773	3.14577	0.711302
	68.0092	34.3594	4.19215	2.71876	1.02149
	53.6067	28.4046	4.11041	3.53558	0.622376
	49.7904	63.4923	4.13501	2.89471	0.934224
	46.6246	35.1222	4.41145	2.72309	0.946764
	59.9321	31.4022	3.90993	3.20012	1.06878
	74.3509	44.4071	4.0854	1.14939	1.13523
	70.519	35.89	4.20665	1.07173	1.08501
	60.4522	38.0911	3.76166	1.17097	0.87127
	58.2891	61.1035	3.44546	1.71512	1.17222
	49.1393	45.8116	3.62978	0.949085	0.93156
	43.2182	51.6349	3.86816	1.38562	1.07762
	63.5006	57.6993	3.31567	1.32807	1.22744
	38.1399	39.1267	3.77835	1.23889	1.05507
	42.4537	42.0318	3.69769	1.1313	0.933202
	38.5983	43.2383	3.78981	1.13137	0.985891
	38.5983	48.9033	3.94934	1.01018	0.933315
	39.3128	32.975	3.60857	1.45006	1.14212
	32.6188	37.7649	3.38814	1.57331	1.01839
	31.1063	47.012	3.82346	1.64647	0.922602
	50.7297	66.7492	3.63791	1.51309	0.91452
	55.0762	36.3572	4.00849	1.72928	1.20148
	59.7482	35.652	3.81124	1.47945	0.70053
	34.2267	38.9177	3.67138	1.53087	0.527783
	34.5783	46.4331	3.76228	1.84998	0.52292
	44.4514	27.593	2.62555	1.69391	0.573813
	48.4546	42.6636	2.76768	1.57693	0.509915
	39.5197	38.9049	2.98251	5.03274	0.494866
	47.0911	35.6448	2.92913	1.80823	0.686139
	38.5345	36.8122	2.56267	2.03477	1.02481
	40.8342	41.2598	3.0563	2.30186	0.779518
	43.5766	32.4241	2.81885	2.0364	0.63926
	37.5735	38.8343	3.19841	1.48022	0.43783
	50.0013	24.5497	2.95291	1.4445	0.684075
	66.6578	22.5794	3.07102	1.7135	0.643735
	43.2294	34.9159	2.99388	1.77785	0.648592
	60.8783	24.3112	2.66234	1.93155	0.725233
	69.5947	25.2866	2.60163	1.58067	0.676812
	49.6278	55.055	3.23284	1.30038	0.520806
	51.9131	35.2032	2.72993	1.45014	0.596247
	60.5244	30.0831	3.15871	1.38489	0.56472
	57.7892	43.1686	2.941	1.76319	0.606484
	39.2348	34.9123	2.9946	2.20868	0.570306
	59.7531	37.8786	2.9287	1.62408	0.602623
	55.3676	44.7206	2.7185	1.75701	0.731701
	56.8274	41.2585	3.8909	1.4691	0.656476
	34.6648	38.9282	3.84885	2.29378	0.482588
	52.4348	35.1675	3.90024	1.93429	1.2804
	42.5968	31.2143	3.61675	1.66221	1.29603
	66.0949	33.0013	3.82931	1.6041	1.26311
	52.0277	36.7514	3.83889	1.34118	1.12639
	61.4486	31.7747	3.40773	1.87232	0.994297
	57.9909	26.9751	3.84295	1.63398	1.05075
	43.112	26.8444	4.15923	2.06538	1.24883
	56.2616	28.574	4.58451	1.96414	1.28353
	50.2846	39.6008	3.69839	2.01421	0.879832
	36.7883	41.0638	3.75443	2.39975	0.739419
	39.4148	40.7905	4.39402	2.36516	0.903202
	48.7436	43.746	4.08941	1.8916	0.858387
	39.5349	34.1897	4.22931	2.55416	0.881847
	36.485	29.7651	3.9838	1.72055	0.901164
	41.4738	44.7206	4.26939	1.8301	0.896782
	45.7544	37.1715	3.8437	3.94947	1.01804
	57.1598	36.2021	3.91065	2.26263	1.24534
	61.8784	28.3329	3.79191	2.03297	0.989798
	48.7864	33.1782	3.83603	1.83766	0.421143
	39.8919	29.5918	4.38631	1.78145	0.660705
	41.1713	36.5561	4.14421	2.16471	0.448389
	37.0537	39.6386	4.14492	1.67092	0.533135
	40.4534	37.3708	3.60387	2.01216	0.524207
	39.1293	39.1886	3.51816	1.8726	0.70306
	40.1128	33.1495	3.82999	1.67666	0.647848
	61.6312	25.417	4.00765	1.96671	0.634714
	76.5455	33.1297	4.03515	1.94827	0.662938
	33.4765	37.2477	3.70052	1.82544	0.747237
	30.8628	40.6468	3.86636	2.12916	0.663494
	53.9474	38.6374	3.75205	3.54842	0.723298
	55.8039	32.6125	3.59511	1.82654	0.660596
	37.1277	37.2555	3.40444	1.64014	1.97398
	57.4282	34.3041	3.69975	2.0221	2.37194
	51.0425	43.5896	3.71282	1.59889	2.21319
	62.1061	38.3182	3.5871	3.10958	5.77971
	32.5843	39.0141	3.34653	1.73192	2.41112
	55.3971	35.6065	3.63326	1.60006	2.49271
	38.2301	37.2089	3.9354	1.9085	5.15525
	50.3565	48.0312	3.60576	1.72479	2.18225
	50.3201	40.2897	3.56349	1.62326	2.7524
	38.2489	40.8348	3.48352	1.91279	2.13279
	53.5948	38.846	3.82245	1.85093	1.953
	41.6534	36.1188	3.57799	1.78437	2.27845
	42.0166	39.6826	3.84969	1.85696	1.69483
	51.3003	36.7849	4.11714	1.67857	1.36112
	70.2421	41.9616	3.92536	1.7478	1.31702
	65.4977	37.1869	3.69833	2.03416	1.08479
	58.9165	51.5764	3.44193	1.84009	1.2425
	66.0502	48.7482	3.61891	1.8522	1.17658
	36.3057	39.1516	3.77084	1.81879	1.24741
	41.5336	41.4028	3.49231	1.64868	1.19899
	53.7838	62.3946	3.62986	1.80189	1.13333
	40.0528	47.9541	3.52526	1.62986	1.08385
	48.5865	35.4474	3.47407	2.61237	1.26258
	43.7347	32.0338	3.61578	1.85801
	51.3306	33.5775	3.50871	1.93582
	51.8582	38.003	3.36634	1.57324
	50.2096	31.7416	3.51529	2.26421
	39.9095	31.6151	3.74635	2.17078
	61.9774	37.7	3.58031	1.707
	45.5401	30.9496	3.72626	1.82183
	67.8521	34.4629	2.95594	1.74982
	54.253	33.3028	3.14314	1.75067
	64.6034	35.2392	3.56108	1.82476
	39.4324	41.0724	3.17209	1.25116
	55.0347	37.0989	3.24499	1.21567
	53.7007	41.0651	3.11631	1.43118
	40.6853	31.4793	3.09524	1.2229
	55.6112	31.6747	3.02692	1.09863
	62.8895	42.2508	3.7109	1.61025
	38.0526	40.0201	3.68179	1.49889
	42.206	33.6608	3.68179	1.41392
	49.342	33.7527	3.36506	1.36195
	51.6846	33.0566	3.01955	1.36263
	55.2642	36.1728	3.20116	1.44967
	51.377	31.7042	3.24206	1.61932
	55.0816	49.112	3.92378	1.47293
	55.4155	40.2326	3.96294	2.12119
	50.8039	49.3842	3.71267	2.04201
	59.1328	38.5099	4.23718	2.55985
	61.4265	43.7345	4.01904	2.6966
	43.7634	33.8449	3.8727	2.43513
	30.9421	29.489	3.88106	2.21414
	42.8254	45.8154	4.51854	2.46842
	61.3969	47.7216	3.81536	2.55853
	40.215	41.0313	4.03553	1.55744
	63.6319	30.4571	4.24084	1.50294
	50.8437	35.3169	4.84788	1.59122
	55.0907	33.1623	3.67722	1.52941
	42.9367	34.3889	4.08921	1.50818
	58.1956	30.1054	4.20108	1.87263
	60.5761	25.7504	4.14806	1.40871
	50.7947	32.0962	4.11399	1.43693
	37.4767	32.2085	4.17007	1.72248
	59.402	46.1784	4.27392	1.78215
	57.2897	50.1004	4.41206	1.81276
	37.5544	36.6754	3.96218	1.54806
	66.2094	42.8641	4.29767	1.66928
	67.7902	25.7135	4.03773	1.87667
	49.0244	58.3246	3.89657	1.55329
	50.7929		3.89613	2.18495
	46.9608		2.7323	1.92763
	55.012		3.10153	1.92927
	49.6741		2.72375	1.65796
	33.8152		2.65259	1.83538
	61.5768		2.71952	1.6687
	64.0126		2.9614	1.85121
	56.91		2.81074	1.82151
	38.7818		2.85449	1.98867
	38.041		2.69763	2.15046
	30.2023		2.79313	0.938999
	34.459		2.7528	1.51504
	44.02		3.11457	1.61386
	47.0762		2.77715	1.58464
	45.373		2.82996	1.35887
	46.7856			1.78112
	44.371			1.455
	40.7888			5.03344
	56.0109			2.0658
	54.2208			1.31512
	79.2625
	63.2631
	40.3459
	43.3445
	47.4241
	38.5005
	39.0892
	36.0962

[truncated: 7 more sheets:  Fig S11, Fig S12, Fig S13, Fig S14 , Fig S15 (c)&(d), Fig. S24, Fig. S26]
